# Supplementary material for: Extracellular vesicles from fifth-stage larval Angiostrongylus cantonensis upregulate cholesterol biosynthesis and suppress NLRP2-associated inflammatory responses in mouse astrocytes
Source: mSystems. 2024 Dec 5;10(1):e01014-24. doi: 10.1128/msystems.01014-24 (PMC11748502; doi:10.1128/msystems.01014-24)
Supplement: Supplemental Tables — Table S1 to S12. [file msystems.01014-24-s0001.xlsx]

## Sheet: Table S1
Table S1 Identification of EV proteins from A. cantonensis L5
Accession	Description	Score L5-kit	Score L5-trad	# PSM L5-Kit	# PSM L5-trad
A0A0K0D9H0	Putative Heat Shock Protein OS=Angiostrongylus cantonensis OX=6313 PE=3 SV=1 - [A0A0K0D9H0_ANGCA]	14648.2	4411.35	426	118
A0A158P6C3	Myosin_tail_1 domain-containing protein OS=Angiostrongylus cantonensis OX=6313 PE=4 SV=1 - [A0A158P6C3_ANGCA]	7957.23	497.725	264	16
A0A158P8B1	Annexin OS=Angiostrongylus cantonensis OX=6313 PE=3 SV=1 - [A0A158P8B1_ANGCA]	8766.33	8669.95	262	267
A0A158PB27	Galectin OS=Angiostrongylus cantonensis OX=6313 PE=4 SV=1 - [A0A158PB27_ANGCA]	4117.49	4674.38	251	297
A0A0K0D370	Protein disulfide-isomerase OS=Angiostrongylus cantonensis OX=6313 PE=3 SV=1 - [A0A0K0D370_ANGCA]	6291.35	5777.57	223	196
A0A0K0CUV9	2-phospho-D-glycerate hydro-lyase OS=Angiostrongylus cantonensis OX=6313 PE=3 SV=1 - [A0A0K0CUV9_ANGCA]	5755.62	6059.02	153	165
A0A0K0CSW7	Myosin motor domain-containing protein OS=Angiostrongylus cantonensis OX=6313 PE=3 SV=2 - [A0A0K0CSW7_ANGCA]	4381.13	1552.32	152	48
A0A158P7E8	Gal_mutarotas_2 domain-containing protein OS=Angiostrongylus cantonensis OX=6313 PE=3 SV=1 - [A0A158P7E8_ANGCA]	3292.59	4069.78	129	150
A0A158PBI2	Galectin OS=Angiostrongylus cantonensis OX=6313 PE=4 SV=1 - [A0A158PBI2_ANGCA]	2412.97	2054.94	112	94
A0A0K0CVJ3	HATPase_c domain-containing protein OS=Angiostrongylus cantonensis OX=6313 PE=3 SV=1 - [A0A0K0CVJ3_ANGCA]	3461.82	3495.09	106	119
A0A158P9T3	Moesin/ezrin/radixin homolog 1 OS=Angiostrongylus cantonensis OX=6313 PE=4 SV=1 - [A0A158P9T3_ANGCA]	2585.19	8514.43	100	254
A0A0K0DAR9	Alpha-1,4 glucan phosphorylase OS=Angiostrongylus cantonensis OX=6313 PE=3 SV=1 - [A0A0K0DAR9_ANGCA]	2676.01	2611.16	93	95
A0A0K0DC78	Rab GDP dissociation inhibitor OS=Angiostrongylus cantonensis OX=6313 PE=3 SV=1 - [A0A0K0DC78_ANGCA]	2390.55	2161.03	92	86
A0A0K0CTU4	Catalase OS=Angiostrongylus cantonensis OX=6313 PE=3 SV=1 - [A0A0K0CTU4_ANGCA]	1957.85	1045.31	90	42
A0A0K0CZI7	HATPase_c domain-containing protein OS=Angiostrongylus cantonensis OX=6313 PE=3 SV=1 - [A0A0K0CZI7_ANGCA]	2869.54	2838.31	89	94
A0A158P932	Protein disulfide-isomerase OS=Angiostrongylus cantonensis OX=6313 PE=3 SV=1 - [A0A158P932_ANGCA]	2375.66	1880.7	89	77
A0A158PAH5	Ig-like domain-containing protein OS=Angiostrongylus cantonensis OX=6313 PE=4 SV=1 - [A0A158PAH5_ANGCA]	1668.52	1255.71	84	67
A0A0K0DGX0	Fructose-bisphosphate aldolase OS=Angiostrongylus cantonensis OX=6313 PE=3 SV=1 - [A0A0K0DGX0_ANGCA]	2626.31	2927.26	83	98
A0A0K0D232	Protein disulfide-isomerase OS=Angiostrongylus cantonensis OX=6313 PE=3 SV=1 - [A0A0K0D232_ANGCA]	3049.79	1094.9	74	20
A0A0K0CZV4	Tr-type G domain-containing protein OS=Angiostrongylus cantonensis OX=6313 PE=3 SV=1 - [A0A0K0CZV4_ANGCA]	1542.32	1560.36	69	74
A0A0K0D741	FABP domain-containing protein OS=Angiostrongylus cantonensis OX=6313 PE=3 SV=1 - [A0A0K0D741_ANGCA]	1508.99	1798.24	66	77
A0A158P939	Cathepsin X OS=Angiostrongylus cantonensis OX=6313 PE=3 SV=1 - [A0A158P939_ANGCA]	1365.32	677.268	62	32
A0A158PBI7	Galectin OS=Angiostrongylus cantonensis OX=6313 PE=4 SV=1 - [A0A158PBI7_ANGCA]	1629.28	548.681	58	29
A0A0K0D9J3	Aspartyl protease inhibitor OS=Angiostrongylus cantonensis OX=6313 PE=3 SV=1 - [A0A0K0D9J3_ANGCA]	1414.96	2178.51	54	87
A0A0K0CWI0	Thioredoxin domain-containing protein OS=Angiostrongylus cantonensis OX=6313 PE=3 SV=1 - [A0A0K0CWI0_ANGCA]	1190.63	968.933	54	45
A0A158P8B8	L-lactate dehydrogenase OS=Angiostrongylus cantonensis OX=6313 PE=3 SV=1 - [A0A158P8B8_ANGCA]	1277.59	1747.7	52	78
A0A0K0D4R2	Glutaredoxin domain-containing protein OS=Angiostrongylus cantonensis OX=6313 PE=3 SV=1 - [A0A0K0D4R2_ANGCA]	1344.38	353.857	52	16
A0A0K0DNU9	H(+)-transporting two-sector ATPase OS=Angiostrongylus cantonensis OX=6313 PE=3 SV=1 - [A0A0K0DNU9_ANGCA]	1443.13	2931.44	50	102
A0A0K0DDQ6	Tubulin beta chain OS=Angiostrongylus cantonensis OX=6313 PE=3 SV=1 - [A0A0K0DDQ6_ANGCA]	1727.6	3055.08	50	99
A0A158P760	Beta-glucuronidase OS=Angiostrongylus cantonensis OX=6313 PE=3 SV=1 - [A0A158P760_ANGCA]	1322.89	1111.51	50	43
A0A0K0DK12	Glyceraldehyde-3-phosphate dehydrogenase OS=Angiostrongylus cantonensis OX=6313 PE=3 SV=1 - [A0A0K0DK12_ANGCA]	1440.12	1611.94	49	68
A0A0K0DCI2	Histone H4 OS=Angiostrongylus cantonensis OX=6313 PE=3 SV=1 - [A0A0K0DCI2_ANGCA]	1123.18	1906.91	48	69
A0A158PB90	Phosphoglycerate mutase (2,3-diphosphoglycerate-independent) OS=Angiostrongylus cantonensis OX=6313 PE=3 SV=1 - [A0A158PB90_ANGCA]	1091.72	1078.58	45	47
A0A0K0CY81	Galectin OS=Angiostrongylus cantonensis OX=6313 PE=4 SV=1 - [A0A0K0CY81_ANGCA]	1215.87	636.357	45	29
A0A0K0CXW0	Transket_pyr domain-containing protein OS=Angiostrongylus cantonensis OX=6313 PE=4 SV=1 - [A0A0K0CXW0_ANGCA]	1115.25	1718.41	44	56
A0A0K0CTT0	Tubulin alpha chain OS=Angiostrongylus cantonensis OX=6313 PE=3 SV=1 - [A0A0K0CTT0_ANGCA]	1106.3	2484.23	43	88
A0A0K0D2L7	Peptidyl-prolyl cis-trans isomerase OS=Angiostrongylus cantonensis OX=6313 PE=3 SV=1 - [A0A0K0D2L7_ANGCA]	1166.3	783.96	42	24
A0A0K0DI98	Glucose-6-phosphate isomerase OS=Angiostrongylus cantonensis OX=6313 PE=3 SV=2 - [A0A0K0DI98_ANGCA]	1111.84	1394.65	41	56
A0A158PBQ5	SAP domain-containing protein OS=Angiostrongylus cantonensis OX=6313 PE=4 SV=1 - [A0A158PBQ5_ANGCA]	1316.71	320.425	41	11
A0A0K0DAC4	Aspartate aminotransferase OS=Angiostrongylus cantonensis OX=6313 PE=3 SV=1 - [A0A0K0DAC4_ANGCA]	1276.13	1474.67	40	48
A0A0K0DBG3	Aminopeptidase OS=Angiostrongylus cantonensis OX=6313 PE=3 SV=2 - [A0A0K0DBG3_ANGCA]	821.162	923.254	40	47
A0A0K0DBN3	Cystatin domain-containing protein OS=Angiostrongylus cantonensis OX=6313 PE=4 SV=1 - [A0A0K0DBN3_ANGCA]	1308.71	1556.78	40	46
A0A158P9R5	1,4-alpha-glucan branching enzyme OS=Angiostrongylus cantonensis OX=6313 PE=3 SV=1 - [A0A158P9R5_ANGCA]	498.894	643.598	40	34
A0A0K0DC11	Fumarate hydratase OS=Angiostrongylus cantonensis OX=6313 PE=3 SV=1 - [A0A0K0DC11_ANGCA]	1178.98	699.985	40	26
A0A158P8H7	Homogentisate 1,2-dioxygenase OS=Angiostrongylus cantonensis OX=6313 PE=3 SV=1 - [A0A158P8H7_ANGCA]	880.993	1367.89	39	56
A0A0K0DII7	4-hydroxyphenylpyruvate dioxygenase OS=Angiostrongylus cantonensis OX=6313 PE=3 SV=1 - [A0A0K0DII7_ANGCA]	1270.6	1507.62	39	55
A0A158PCV1	TCTP domain-containing protein OS=Angiostrongylus cantonensis OX=6313 PE=3 SV=1 - [A0A158PCV1_ANGCA]	1171.99	965.925	39	32
A0A0K0CXC1	Vesicle-fusing ATPase OS=Angiostrongylus cantonensis OX=6313 PE=4 SV=1 - [A0A0K0CXC1_ANGCA]	1218.78	1262.65	38	38
A0A0K0DM49	DUF1794 domain-containing protein OS=Angiostrongylus cantonensis OX=6313 PE=4 SV=1 - [A0A0K0DM49_ANGCA]	811.249	32.46	38	5
A0A0K0DD50	Tubulin beta chain OS=Angiostrongylus cantonensis OX=6313 PE=3 SV=1 - [A0A0K0DD50_ANGCA]	1179.32	1924.37	37	74
A0A0K0DQ80	A2M domain-containing protein OS=Angiostrongylus cantonensis OX=6313 PE=3 SV=1 - [A0A0K0DQ80_ANGCA]	864.246	1337.92	37	64
A0A0K0DN83	Histone H2B OS=Angiostrongylus cantonensis OX=6313 PE=3 SV=1 - [A0A0K0DN83_ANGCA]	1570.98	937.801	36	23
A0A0K0DDS4	Fructose-bisphosphate aldolase OS=Angiostrongylus cantonensis OX=6313 PE=3 SV=1 - [A0A0K0DDS4_ANGCA]	978.198	959.851	35	36
A0A158PAL4	Glucose-6-phosphate 1-dehydrogenase OS=Angiostrongylus cantonensis OX=6313 PE=3 SV=1 - [A0A158PAL4_ANGCA]	622.146	387.315	35	27
A0A0K0D490	Tubulin alpha chain OS=Angiostrongylus cantonensis OX=6313 PE=3 SV=1 - [A0A0K0D490_ANGCA]	621.153	1482.98	34	55
A0A158P7E9	Elongation factor 1-alpha OS=Angiostrongylus cantonensis OX=6313 PE=3 SV=1 - [A0A158P7E9_ANGCA]	990.987	920.561	34	32
A0A158P988	Gal_mutarotas_2 domain-containing protein OS=Angiostrongylus cantonensis OX=6313 PE=3 SV=1 - [A0A158P988_ANGCA]	866.287	539.134	34	31
A0A0K0DJZ2	TROVE domain-containing protein OS=Angiostrongylus cantonensis OX=6313 PE=3 SV=1 - [A0A0K0DJZ2_ANGCA]	1203.34	1774.5	33	53
A0A0K0DK46	Proteasome endopeptidase complex OS=Angiostrongylus cantonensis OX=6313 PE=3 SV=1 - [A0A0K0DK46_ANGCA]	1213.74	634.354	32	19
A0A0K0CTC6	Elongation factor 1-alpha OS=Angiostrongylus cantonensis OX=6313 PE=3 SV=1 - [A0A0K0CTC6_ANGCA]	940.281	961.39	31	34
A0A0K0DKI8	Isocitrate dehydrogenase [NADP] OS=Angiostrongylus cantonensis OX=6313 PE=3 SV=1 - [A0A0K0DKI8_ANGCA]	728.2	935.352	29	39
A0A158PAL5	Aspartate aminotransferase OS=Angiostrongylus cantonensis OX=6313 PE=3 SV=1 - [A0A158PAL5_ANGCA]	785.083	562.122	29	24
A0A0K0DFM8	UTP--glucose-1-phosphate uridylyltransferase OS=Angiostrongylus cantonensis OX=6313 PE=3 SV=1 - [A0A0K0DFM8_ANGCA]	718.264	477.427	29	17
A0A158P6P6	Staphylococcal nuclease domain-containing protein OS=Angiostrongylus cantonensis OX=6313 PE=4 SV=1 - [A0A158P6P6_ANGCA]	792.416	265.28	29	10
A0A0K0D5E2	GST N-terminal domain-containing protein OS=Angiostrongylus cantonensis OX=6313 PE=4 SV=1 - [A0A0K0D5E2_ANGCA]	828.016	813.085	28	27
A0A0K0DCT1	Proteasome subunit alpha type-6 OS=Angiostrongylus cantonensis OX=6313 PE=3 SV=1 - [A0A0K0DCT1_ANGCA]	697.437	380.955	28	16
A0A0K0DHN4	Transaldolase OS=Angiostrongylus cantonensis OX=6313 PE=3 SV=1 - [A0A0K0DHN4_ANGCA]	1169.87	1271.45	27	32
A0A0K0CST2	Peptidylprolyl isomerase OS=Angiostrongylus cantonensis OX=6313 PE=4 SV=1 - [A0A0K0CST2_ANGCA]	684.034	755.838	27	27
A0A0K0CWR1	DOMON domain-containing protein OS=Angiostrongylus cantonensis OX=6313 PE=4 SV=1 - [A0A0K0CWR1_ANGCA]	686.078	628.888	27	23
A0A158PBP5	SH3 domain-containing protein OS=Angiostrongylus cantonensis OX=6313 PE=3 SV=1 - [A0A158PBP5_ANGCA]	596.354	1631.77	26	61
A0A0K0D983	Proteasome subunit beta OS=Angiostrongylus cantonensis OX=6313 PE=3 SV=1 - [A0A0K0D983_ANGCA]	741.309	123.331	26	11
A0A0K0CXA0	V-type proton ATPase subunit C OS=Angiostrongylus cantonensis OX=6313 PE=3 SV=1 - [A0A0K0CXA0_ANGCA]	561.941	1038.95	25	38
A0A0K0CXK8	Saposin B-type domain-containing protein OS=Angiostrongylus cantonensis OX=6313 PE=4 SV=1 - [A0A0K0CXK8_ANGCA]	834.148	903.851	25	32
A0A0K0DJC2	SHSP domain-containing protein OS=Angiostrongylus cantonensis OX=6313 PE=3 SV=1 - [A0A0K0DJC2_ANGCA]	523.428	412.44	24	20
A0A158P8U4	Calponin-homology (CH) domain-containing protein OS=Angiostrongylus cantonensis OX=6313 PE=4 SV=1 - [A0A158P8U4_ANGCA]	479.654	1014.9	23	44
A0A158PBX7	Procollagen-proline 4-dioxygenase OS=Angiostrongylus cantonensis OX=6313 PE=3 SV=1 - [A0A158PBX7_ANGCA]	366.003	683.791	23	29
A0A158PB99	PPIase cyclophilin-type domain-containing protein OS=Angiostrongylus cantonensis OX=6313 PE=3 SV=1 - [A0A158PB99_ANGCA]	644.912	543.362	23	18
A0A0K0CVM5	Peptidylprolyl isomerase OS=Angiostrongylus cantonensis OX=6313 PE=4 SV=1 - [A0A0K0CVM5_ANGCA]	379.617	81.8668	23	9
A0A158PCF1	Palmitoyl-protein hydrolase 1 OS=Angiostrongylus cantonensis OX=6313 PE=3 SV=1 - [A0A158PCF1_ANGCA]	673.999	686.454	22	26
A0A0K0DH49	DUF148 domain-containing protein OS=Angiostrongylus cantonensis OX=6313 PE=4 SV=1 - [A0A0K0DH49_ANGCA]	624.553	551.185	22	18
A0A158PCE0	SCP domain-containing protein OS=Angiostrongylus cantonensis OX=6313 PE=4 SV=1 - [A0A158PCE0_ANGCA]	361.516	230.04	22	14
A0A158PA37	F-spondin OS=Angiostrongylus cantonensis OX=6313 PE=4 SV=1 - [A0A158PA37_ANGCA]	334.285	180.293	22	13
A0A0K0D2C0	Pyruvate kinase OS=Angiostrongylus cantonensis OX=6313 PE=3 SV=1 - [A0A0K0D2C0_ANGCA]	327.347	616.412	21	36
A0A0K0DQQ3	Arginine kinase OS=Angiostrongylus cantonensis OX=6313 PE=3 SV=1 - [A0A0K0DQQ3_ANGCA]	594.257	740.427	21	26
A0A0K0CZL3	Aldehyde dehydrogenase (NAD(+)) OS=Angiostrongylus cantonensis OX=6313 PE=3 SV=1 - [A0A0K0CZL3_ANGCA]	467.409	401.669	21	22
A0A0K0DHT3	Proteasome subunit alpha type OS=Angiostrongylus cantonensis OX=6313 PE=3 SV=1 - [A0A0K0DHT3_ANGCA]	624.812	521.386	21	17
A0A0K0DDP7	Calreticulin OS=Angiostrongylus cantonensis OX=6313 PE=3 SV=1 - [A0A0K0DDP7_ANGCA]	612.687	407.733	21	16
A0A158P605	Pept_C1 domain-containing protein OS=Angiostrongylus cantonensis OX=6313 PE=3 SV=1 - [A0A158P605_ANGCA]	569.298	360.032	21	16
A0A0K0DRB4	SCP domain-containing protein OS=Angiostrongylus cantonensis OX=6313 PE=4 SV=1 - [A0A0K0DRB4_ANGCA]	678.568	360.357	21	11
A0A0K0DKY3	Putative aspartic protease OS=Angiostrongylus cantonensis OX=6313 PE=3 SV=1 - [A0A0K0DKY3_ANGCA]	903.35	2356.27	20	46
A0A0K0DK72	Lipid binding protein family member OS=Angiostrongylus cantonensis OX=6313 PE=3 SV=1 - [A0A0K0DK72_ANGCA]	478.138	684.301	20	27
A0A158P864	Nucleoside diphosphate kinase OS=Angiostrongylus cantonensis OX=6313 PE=3 SV=1 - [A0A158P864_ANGCA]	471.625	720.582	20	24
A0A0K0CVM0	CYTOSOL_AP domain-containing protein OS=Angiostrongylus cantonensis OX=6313 PE=3 SV=1 - [A0A0K0CVM0_ANGCA]	453.161	628.879	20	24
A0A0K0CZ46	Malate dehydrogenase OS=Angiostrongylus cantonensis OX=6313 PE=3 SV=1 - [A0A0K0CZ46_ANGCA]	663.038	673.728	20	20
A0A0K0D2H9	Calsequestrin OS=Angiostrongylus cantonensis OX=6313 PE=3 SV=1 - [A0A0K0D2H9_ANGCA]	426.463	437.542	20	20
A0A0K0D2N6	FAD_binding_2 domain-containing protein OS=Angiostrongylus cantonensis OX=6313 PE=4 SV=1 - [A0A0K0D2N6_ANGCA]	428.962	337.928	20	16
A0A0K0DIY2	Thioredoxin domain-containing protein OS=Angiostrongylus cantonensis OX=6313 PE=4 SV=1 - [A0A0K0DIY2_ANGCA]	620.816	242.946	20	7
A0A0K0DIL1	Proteasome subunit alpha type OS=Angiostrongylus cantonensis OX=6313 PE=3 SV=1 - [A0A0K0DIL1_ANGCA]	500.667	144.58	20	6
A0A0K0DNI0	BRO1 domain-containing protein OS=Angiostrongylus cantonensis OX=6313 PE=4 SV=1 - [A0A0K0DNI0_ANGCA]	490.602	1065.81	19	35
A0A0K0D9Q4	ATP synthase subunit beta OS=Angiostrongylus cantonensis OX=6313 PE=3 SV=1 - [A0A0K0D9Q4_ANGCA]	511.578	453.557	19	20
A0A158P9D5	AMP deaminase OS=Angiostrongylus cantonensis OX=6313 PE=3 SV=1 - [A0A158P9D5_ANGCA]	373.853	336.887	19	18
A0A158PBD9	B30.2/SPRY domain-containing protein OS=Angiostrongylus cantonensis OX=6313 PE=3 SV=1 - [A0A158PBD9_ANGCA]	433.105	334.755	19	11
A0A158PAU0	Vinculin OS=Angiostrongylus cantonensis OX=6313 PE=3 SV=1 - [A0A158PAU0_ANGCA]	580.974	351.473	19	10
A0A0K0DDX9	Peptidase S1 domain-containing protein OS=Angiostrongylus cantonensis OX=6313 PE=4 SV=1 - [A0A0K0DDX9_ANGCA]	506.991	173.316	19	4
A0A0K0D9R8	L-lactate dehydrogenase OS=Angiostrongylus cantonensis OX=6313 PE=3 SV=1 - [A0A0K0D9R8_ANGCA]	477.366	694.084	18	32
A0A158PAS4	SERPIN domain-containing protein OS=Angiostrongylus cantonensis OX=6313 PE=3 SV=1 - [A0A158PAS4_ANGCA]	626.974	837.416	18	28
A0A0K0D1U0	Adenosylhomocysteinase OS=Angiostrongylus cantonensis OX=6313 PE=3 SV=1 - [A0A0K0D1U0_ANGCA]	604.123	654.758	18	24
A0A0K0D2E9	Maleylacetoacetate isomerase OS=Angiostrongylus cantonensis OX=6313 PE=3 SV=1 - [A0A0K0D2E9_ANGCA]	446.847	449.752	18	22
A0A158P5R7	Fumarylacetoacetase OS=Angiostrongylus cantonensis OX=6313 PE=3 SV=1 - [A0A158P5R7_ANGCA]	350.158	401.712	18	17
A0A0K0DR47	Alpha-L-fucosidase OS=Angiostrongylus cantonensis OX=6313 PE=3 SV=1 - [A0A0K0DR47_ANGCA]	624.558	541.32	18	15
A0A0K0DF44	Endo/exonuclease/phosphatase domain-containing protein OS=Angiostrongylus cantonensis OX=6313 PE=4 SV=1 - [A0A0K0DF44_ANGCA]	555.388	314.313	18	8
A0A158P8X2	Sulfhydryl oxidase OS=Angiostrongylus cantonensis OX=6313 PE=4 SV=1 - [A0A158P8X2_ANGCA]	275.807	130.938	18	6
A0A158P8U8	V-type proton ATPase subunit H OS=Angiostrongylus cantonensis OX=6313 PE=3 SV=1 - [A0A158P8U8_ANGCA]	459.83	1425.27	17	48
A0A0K0DAB9	RNA helicase OS=Angiostrongylus cantonensis OX=6313 PE=3 SV=1 - [A0A0K0DAB9_ANGCA]	365.888	1189	17	42
A0A158P8M1	Seryl-tRNA synthetase OS=Angiostrongylus cantonensis OX=6313 PE=4 SV=1 - [A0A158P8M1_ANGCA]	368.3	343.285	17	17
A0A158PCB3	Phosphoenolpyruvate carboxykinase (GTP) OS=Angiostrongylus cantonensis OX=6313 PE=3 SV=1 - [A0A158PCB3_ANGCA]	485.891	734.891	16	32
A0A158PAS3	SERPIN domain-containing protein OS=Angiostrongylus cantonensis OX=6313 PE=3 SV=1 - [A0A158PAS3_ANGCA]	309.161	288.085	16	17
A0A0K0DIQ5	Superoxide dismutase [Cu-Zn] OS=Angiostrongylus cantonensis OX=6313 PE=3 SV=1 - [A0A0K0DIQ5_ANGCA]	456.513	367.739	16	15
A0A0K0D314	Histone H2A OS=Angiostrongylus cantonensis OX=6313 PE=3 SV=1 - [A0A0K0D314_ANGCA]	366.606	362.221	16	11
A0A158P624	Proteasome subunit alpha type OS=Angiostrongylus cantonensis OX=6313 PE=3 SV=1 - [A0A158P624_ANGCA]	615.737	340.585	16	9
A0A0K0DCA3	Pyr_redox_dim domain-containing protein OS=Angiostrongylus cantonensis OX=6313 PE=4 SV=1 - [A0A0K0DCA3_ANGCA]	383.924	132.359	16	6
A0A158PB98	V-type proton ATPase proteolipid subunit OS=Angiostrongylus cantonensis OX=6313 PE=3 SV=1 - [A0A158PB98_ANGCA]	284.69	1043.35	15	43
A0A158P960	Phosphotransferase OS=Angiostrongylus cantonensis OX=6313 PE=3 SV=1 - [A0A158P960_ANGCA]	422.43	641.26	15	30
A0A158P9L0	Pyr_redox_2 domain-containing protein OS=Angiostrongylus cantonensis OX=6313 PE=4 SV=1 - [A0A158P9L0_ANGCA]	490.608	893.643	15	22
A0A0K0D390	Pyrroline-5-carboxylate reductase OS=Angiostrongylus cantonensis OX=6313 PE=3 SV=1 - [A0A0K0D390_ANGCA]	361.724	174.264	15	8
A0A0K0DGW4	Proteasome subunit beta type-3 OS=Angiostrongylus cantonensis OX=6313 PE=4 SV=1 - [A0A0K0DGW4_ANGCA]	470.421	130.237	15	6
A0A0K0DD64	Proteasome subunit alpha type OS=Angiostrongylus cantonensis OX=6313 PE=3 SV=1 - [A0A0K0DD64_ANGCA]	311.722	140.664	15	4
A0A0K0D228	Phosphogluconate dehydrogenase (NADP(+)-dependent, decarboxylating) OS=Angiostrongylus cantonensis OX=6313 PE=3 SV=1 - [A0A0K0D228_ANGCA]	341.277	479.381	14	18
A0A158PBY8	ML domain-containing protein OS=Angiostrongylus cantonensis OX=6313 PE=4 SV=1 - [A0A158PBY8_ANGCA]	629.128	663.334	14	18
A0A0K0CZZ1	Pribosyltran domain-containing protein OS=Angiostrongylus cantonensis OX=6313 PE=4 SV=1 - [A0A0K0CZZ1_ANGCA]	384.978	502.24	14	17
A0A0K0DBT5	Profilin OS=Angiostrongylus cantonensis OX=6313 PE=3 SV=1 - [A0A0K0DBT5_ANGCA]	470.155	356.957	14	15
A0A0K0DNB5	Proteasome endopeptidase complex OS=Angiostrongylus cantonensis OX=6313 PE=4 SV=1 - [A0A0K0DNB5_ANGCA]	349.164	174.921	14	8
A0A0K0CXB2	V-type proton ATPase subunit OS=Angiostrongylus cantonensis OX=6313 PE=3 SV=1 - [A0A0K0CXB2_ANGCA]	291.281	886.757	13	43
A0A0K0CXV0	t-SNARE coiled-coil homology domain-containing protein OS=Angiostrongylus cantonensis OX=6313 PE=3 SV=1 - [A0A0K0CXV0_ANGCA]	380.061	1115.35	13	39
A0A158PBL6	Calpain catalytic domain-containing protein OS=Angiostrongylus cantonensis OX=6313 PE=3 SV=1 - [A0A158PBL6_ANGCA]	209.506	336.048	13	21
A0A0K0DKE8	Abhydrolase_2 domain-containing protein OS=Angiostrongylus cantonensis OX=6313 PE=3 SV=1 - [A0A0K0DKE8_ANGCA]	587.843	627.642	13	14
A0A0K0D904	AIR carboxylase OS=Angiostrongylus cantonensis OX=6313 PE=3 SV=1 - [A0A0K0D904_ANGCA]	342.965	356.178	13	13
A0A0K0D9Y8	ADSL_C domain-containing protein OS=Angiostrongylus cantonensis OX=6313 PE=4 SV=1 - [A0A0K0D9Y8_ANGCA]	288.171	200.073	13	8
A0A0K0DBR0	Proteasome subunit beta OS=Angiostrongylus cantonensis OX=6313 PE=3 SV=1 - [A0A0K0DBR0_ANGCA]	416.191	185.303	13	6
A0A0K0CYU0	CS domain-containing protein OS=Angiostrongylus cantonensis OX=6313 PE=4 SV=1 - [A0A0K0CYU0_ANGCA]	168.884	26.2911	13	4
G1EUS3	Galectin OS=Angiostrongylus cantonensis OX=6313 PE=2 SV=1 - [G1EUS3_ANGCA]	283.058	525.668	12	26
A0A158P7I0	UBA_e1_C domain-containing protein OS=Angiostrongylus cantonensis OX=6313 PE=3 SV=1 - [A0A158P7I0_ANGCA]	214.732	554.818	12	24
A0A0K0DM91	Aminotran_1_2 domain-containing protein OS=Angiostrongylus cantonensis OX=6313 PE=4 SV=1 - [A0A0K0DM91_ANGCA]	393.49	689.738	12	20
A0A0K0DL20	CCT-theta OS=Angiostrongylus cantonensis OX=6313 PE=3 SV=1 - [A0A0K0DL20_ANGCA]	395.992	742.229	12	20
A0A0K0DAQ5	CN hydrolase domain-containing protein OS=Angiostrongylus cantonensis OX=6313 PE=4 SV=2 - [A0A0K0DAQ5_ANGCA]	344.21	567.06	12	18
A0A158P749	T-complex protein 1 subunit eta OS=Angiostrongylus cantonensis OX=6313 PE=3 SV=1 - [A0A158P749_ANGCA]	269.567	435.547	12	17
A0A0K0CXX0	CCT-beta OS=Angiostrongylus cantonensis OX=6313 PE=3 SV=2 - [A0A0K0CXX0_ANGCA]	361.091	451.172	12	15
A0A0K0DRK2	Histone H3 OS=Angiostrongylus cantonensis OX=6313 PE=3 SV=1 - [A0A0K0DRK2_ANGCA]	301.979	438.72	12	14
A0A0K0CXT9	Thioredoxin domain-containing protein OS=Angiostrongylus cantonensis OX=6313 PE=4 SV=1 - [A0A0K0CXT9_ANGCA]	316.144	264.388	12	13
A0A0K0DPE1	Phosphoenolpyruvate carboxykinase (GTP) OS=Angiostrongylus cantonensis OX=6313 PE=3 SV=1 - [A0A0K0DPE1_ANGCA]	412.671	382.42	12	13
A0A0K0D5U8	CYTOSOL_AP domain-containing protein OS=Angiostrongylus cantonensis OX=6313 PE=3 SV=1 - [A0A0K0D5U8_ANGCA]	417.771	187.881	12	7
A0A158P9U1	ABC transporter domain-containing protein OS=Angiostrongylus cantonensis OX=6313 PE=4 SV=1 - [A0A158P9U1_ANGCA]	307.149	982.488	11	42
A0A0K0DMA6	Glutamate dehydrogenase OS=Angiostrongylus cantonensis OX=6313 PE=3 SV=1 - [A0A0K0DMA6_ANGCA]	384.827	802.388	11	37
A0A0K0CZI8	0013H08 OS=Angiostrongylus cantonensis OX=6313 PE=4 SV=1 - [A0A0K0CZI8_ANGCA]	279.19	553.185	11	20
A0A158P9S5	PABS domain-containing protein OS=Angiostrongylus cantonensis OX=6313 PE=3 SV=1 - [A0A158P9S5_ANGCA]	347.358	583.235	11	20
A0A0K0CV28	T-complex protein 1 subunit delta OS=Angiostrongylus cantonensis OX=6313 PE=3 SV=1 - [A0A0K0CV28_ANGCA]	150.268	207.33	11	15
A0A0K0DD39	Inositol-1-monophosphatase OS=Angiostrongylus cantonensis OX=6313 PE=3 SV=1 - [A0A0K0DD39_ANGCA]	356.662	525.337	11	14
A0A0K0D2X5	Tetraspanin OS=Angiostrongylus cantonensis OX=6313 PE=3 SV=1 - [A0A0K0D2X5_ANGCA]	231.697	427.95	11	14
A0A0K0DKV4	Malate dehydrogenase OS=Angiostrongylus cantonensis OX=6313 PE=3 SV=1 - [A0A0K0DKV4_ANGCA]	544.026	553.586	11	13
A0A0K0DKI5	Alpha-carbonic anhydrase domain-containing protein OS=Angiostrongylus cantonensis OX=6313 PE=3 SV=1 - [A0A0K0DKI5_ANGCA]	139.919	195.814	11	13
A0A0K0DP84	P4Hc domain-containing protein OS=Angiostrongylus cantonensis OX=6313 PE=4 SV=1 - [A0A0K0DP84_ANGCA]	388.876	346.387	11	12
A0A0K0DHF4	Peptidyl-prolyl cis-trans isomerase OS=Angiostrongylus cantonensis OX=6313 PE=3 SV=1 - [A0A0K0DHF4_ANGCA]	323.723	178.559	11	11
A0A0K0CT44	Major sperm protein OS=Angiostrongylus cantonensis OX=6313 PE=4 SV=1 - [A0A0K0CT44_ANGCA]	251.919	197.734	11	10
A0A0K0D2A0	Peptidyl-prolyl cis-trans isomerase OS=Angiostrongylus cantonensis OX=6313 PE=3 SV=1 - [A0A0K0D2A0_ANGCA]	263.786	205.638	11	10
A0A0K0CX31	40S ribosomal protein S8 OS=Angiostrongylus cantonensis OX=6313 PE=3 SV=1 - [A0A0K0CX31_ANGCA]	289.679	444.004	11	9
A0A0K0DMS2	PGM_PMM_IV domain-containing protein OS=Angiostrongylus cantonensis OX=6313 PE=4 SV=1 - [A0A0K0DMS2_ANGCA]	232.029	143.631	11	8
A0A0K0D6F2	Beta-N-acetylhexosaminidase OS=Angiostrongylus cantonensis OX=6313 PE=3 SV=1 - [A0A0K0D6F2_ANGCA]	247.232	153.293	11	8
A0A0K0DFL5	NAC domain containing protein OS=Angiostrongylus cantonensis OX=6313 PE=4 SV=1 - [A0A0K0DFL5_ANGCA]	263.373	255.904	11	7
A0A0K0DHT9	Amidohydro-rel domain-containing protein OS=Angiostrongylus cantonensis OX=6313 PE=4 SV=1 - [A0A0K0DHT9_ANGCA]	158.194	106.896	11	7
A0A0K0DHG8	BPI2 domain-containing protein OS=Angiostrongylus cantonensis OX=6313 PE=4 SV=1 - [A0A0K0DHG8_ANGCA]	314.157	236.888	11	5
A0A0K0CTF4	Glutathione peroxidase OS=Angiostrongylus cantonensis OX=6313 PE=3 SV=1 - [A0A0K0CTF4_ANGCA]	305.582	479.764	10	19
A0A0K0CW08	Inorganic diphosphatase OS=Angiostrongylus cantonensis OX=6313 PE=3 SV=1 - [A0A0K0CW08_ANGCA]	285.505	474.786	10	18
A0A158PA17	T-complex protein 1 subunit gamma OS=Angiostrongylus cantonensis OX=6313 PE=3 SV=1 - [A0A158PA17_ANGCA]	338.979	434.273	10	18
A0A0K0D0G7	SHSP domain-containing protein OS=Angiostrongylus cantonensis OX=6313 PE=3 SV=1 - [A0A0K0D0G7_ANGCA]	231.723	255.035	10	15
A0A0K0D1Y8	Carboxypeptidase OS=Angiostrongylus cantonensis OX=6313 PE=3 SV=1 - [A0A0K0D1Y8_ANGCA]	113.069	142.096	10	12
A0A0K0D287	Calponin-homology (CH) domain-containing protein OS=Angiostrongylus cantonensis OX=6313 PE=4 SV=1 - [A0A0K0D287_ANGCA]	357.918	369.137	10	11
A0A158P7Y8	Methyltransf_25 domain-containing protein OS=Angiostrongylus cantonensis OX=6313 PE=4 SV=1 - [A0A158P7Y8_ANGCA]	364.282	390.236	10	10
A0A0K0DCN2	Glucosidase 2 subunit beta OS=Angiostrongylus cantonensis OX=6313 PE=4 SV=1 - [A0A0K0DCN2_ANGCA]	340.722	293.406	10	10
A0A0K0D2P4	Ribosomal protein OS=Angiostrongylus cantonensis OX=6313 PE=3 SV=1 - [A0A0K0D2P4_ANGCA]	313.934	335.621	10	10
A0A0K0D4M7	Thioredoxin domain-containing protein OS=Angiostrongylus cantonensis OX=6313 PE=4 SV=1 - [A0A0K0D4M7_ANGCA]	271.045	244.637	10	10
A0A0K0DIJ9	CS domain-containing protein OS=Angiostrongylus cantonensis OX=6313 PE=4 SV=1 - [A0A0K0DIJ9_ANGCA]	122.94	159.472	10	8
A0A0K0D128	SHSP domain-containing protein OS=Angiostrongylus cantonensis OX=6313 PE=3 SV=1 - [A0A0K0D128_ANGCA]	278.754	192.071	10	7
A0A0K0DBQ2	NTR domain-containing protein OS=Angiostrongylus cantonensis OX=6313 PE=4 SV=1 - [A0A0K0DBQ2_ANGCA]	186.066	142.19	10	7
A0A158PAM4	TPR_REGION domain-containing protein OS=Angiostrongylus cantonensis OX=6313 PE=4 SV=1 - [A0A158PAM4_ANGCA]	336.36	330.556	10	7
A0A158PAC5	Acetyltransferase component of pyruvate dehydrogenase complex OS=Angiostrongylus cantonensis OX=6313 PE=3 SV=1 - [A0A158PAC5_ANGCA]	281.934	234.706	10	6
A0A0K0D4R6	Pdase_M17_N2 domain-containing protein OS=Angiostrongylus cantonensis OX=6313 PE=4 SV=1 - [A0A0K0D4R6_ANGCA]	223.29	55.8	10	4
A0A0K0DPU0	Pyr_redox_2 domain-containing protein OS=Angiostrongylus cantonensis OX=6313 PE=3 SV=1 - [A0A0K0DPU0_ANGCA]	334.437	107.689	10	4
A0A0K0DKD2	Ig-like domain-containing protein OS=Angiostrongylus cantonensis OX=6313 PE=4 SV=1 - [A0A0K0DKD2_ANGCA]	214.695	55.8658	10	2
A0A0K0CT32	Ferritin OS=Angiostrongylus cantonensis OX=6313 PE=3 SV=1 - [A0A0K0CT32_ANGCA]	204.601	634.954	9	33
A0A0K0D371	PFK domain-containing protein OS=Angiostrongylus cantonensis OX=6313 PE=4 SV=1 - [A0A0K0D371_ANGCA]	483.409	540.288	9	18
A0A0K0CXF8	TPR_REGION domain-containing protein OS=Angiostrongylus cantonensis OX=6313 PE=4 SV=1 - [A0A0K0CXF8_ANGCA]	237.428	393.33	9	15
A0A0K0DEU1	CHK domain-containing protein OS=Angiostrongylus cantonensis OX=6313 PE=4 SV=1 - [A0A0K0DEU1_ANGCA]	192.908	309.143	9	15
A0A0K0DGT4	Peptidase_M23 domain-containing protein OS=Angiostrongylus cantonensis OX=6313 PE=4 SV=3 - [A0A0K0DGT4_ANGCA]	214.054	350.362	9	14
A0A0K0CXZ9	Thioredoxin-like_fold domain-containing protein OS=Angiostrongylus cantonensis OX=6313 PE=4 SV=1 - [A0A0K0CXZ9_ANGCA]	370.994	367.72	9	12
A0A158P8C2	Aldo_ket_red domain-containing protein OS=Angiostrongylus cantonensis OX=6313 PE=4 SV=1 - [A0A158P8C2_ANGCA]	209.804	243.137	9	11
A0A0K0DFZ4	SERPIN domain-containing protein OS=Angiostrongylus cantonensis OX=6313 PE=4 SV=1 - [A0A0K0DFZ4_ANGCA]	320.956	413.966	9	10
A0A0K0D0I2	Pyr_redox_2 domain-containing protein OS=Angiostrongylus cantonensis OX=6313 PE=3 SV=1 - [A0A0K0D0I2_ANGCA]	323.893	255.35	9	10
A0A0K0CZZ8	V-type proton ATPase subunit G OS=Angiostrongylus cantonensis OX=6313 PE=3 SV=1 - [A0A0K0CZZ8_ANGCA]	202.184	230.754	9	9
A0A0K0CUB6	Dipeptidyl peptidase 3 OS=Angiostrongylus cantonensis OX=6313 PE=3 SV=1 - [A0A0K0CUB6_ANGCA]	149.296	172.581	9	8
A0A0K0CVP2	Cytochrome c domain-containing protein OS=Angiostrongylus cantonensis OX=6313 PE=3 SV=1 - [A0A0K0CVP2_ANGCA]	285.023	219.281	9	7
A0A0K0DEM7	Glyco_trans_2-like domain-containing protein OS=Angiostrongylus cantonensis OX=6313 PE=4 SV=1 - [A0A0K0DEM7_ANGCA]	248.197	103.986	9	6
A0A0K0DDD5	26S proteasome non-ATPase regulatory subunit 13 OS=Angiostrongylus cantonensis OX=6313 PE=3 SV=1 - [A0A0K0DDD5_ANGCA]	222.906	155.03	9	5
A0A0K0D9Z0	Proteasome subunit beta type-7 OS=Angiostrongylus cantonensis OX=6313 PE=4 SV=1 - [A0A0K0D9Z0_ANGCA]	256.413	61.44	9	3
A0A158P7F4	ABC transporter domain-containing protein OS=Angiostrongylus cantonensis OX=6313 PE=4 SV=1 - [A0A158P7F4_ANGCA]	126.321	898.189	8	44
A0A158PBI5	Ferritin OS=Angiostrongylus cantonensis OX=6313 PE=3 SV=1 - [A0A158PBI5_ANGCA]	251.768	1047.88	8	40
A0A158P6G0	Legumain OS=Angiostrongylus cantonensis OX=6313 PE=3 SV=1 - [A0A158P6G0_ANGCA]	213.484	301.212	8	14
A0A0K0DPJ7	A2M_N_2 domain-containing protein OS=Angiostrongylus cantonensis OX=6313 PE=4 SV=1 - [A0A0K0DPJ7_ANGCA]	177.007	400.146	8	13
A0A0K0CXX2	I-set domain-containing protein OS=Angiostrongylus cantonensis OX=6313 PE=4 SV=1 - [A0A0K0CXX2_ANGCA]	131.803	338.596	8	13
A0A0K0D6B5	CBM_48 domain-containing protein OS=Angiostrongylus cantonensis OX=6313 PE=4 SV=1 - [A0A0K0D6B5_ANGCA]	257.725	270.208	8	12
A0A158PC90	PIPK domain-containing protein OS=Angiostrongylus cantonensis OX=6313 PE=4 SV=1 - [A0A158PC90_ANGCA]	204.182	254.507	8	12
A0A0K0DBC0	NTF2 domain-containing protein OS=Angiostrongylus cantonensis OX=6313 PE=4 SV=1 - [A0A0K0DBC0_ANGCA]	197.311	279.979	8	11
A0A0K0D311	Eukaryotic translation initiation factor 5A OS=Angiostrongylus cantonensis OX=6313 PE=3 SV=1 - [A0A0K0D311_ANGCA]	186.555	294.224	8	11
A0A0K0CYX0	Follistatin-like domain-containing protein OS=Angiostrongylus cantonensis OX=6313 PE=3 SV=1 - [A0A0K0CYX0_ANGCA]	275.943	345.451	8	11
A0A158P6I6	Phospholipase B-like OS=Angiostrongylus cantonensis OX=6313 PE=3 SV=1 - [A0A158P6I6_ANGCA]	85.8	143.556	8	10
A0A0K0D6Z8	CoA_binding domain-containing protein OS=Angiostrongylus cantonensis OX=6313 PE=4 SV=1 - [A0A0K0D6Z8_ANGCA]	117.767	92.0846	8	8
A0A0K0D8N9	Thioredoxin domain-containing protein OS=Angiostrongylus cantonensis OX=6313 PE=3 SV=1 - [A0A0K0D8N9_ANGCA]	235.583	221.789	8	7
A0A0K0D2F1	ATP citrate synthase OS=Angiostrongylus cantonensis OX=6313 PE=4 SV=1 - [A0A0K0D2F1_ANGCA]	279.307	149.904	8	7
A0A0K0D4I4	DJ-1_PfpI domain-containing protein OS=Angiostrongylus cantonensis OX=6313 PE=4 SV=1 - [A0A0K0D4I4_ANGCA]	190.256	211.467	8	7
A0A0K0DB40	M20_dimer domain-containing protein OS=Angiostrongylus cantonensis OX=6313 PE=3 SV=1 - [A0A0K0DB40_ANGCA]	234.609	116.58	8	7
A0A158P6W2	Arginine kinase OS=Angiostrongylus cantonensis OX=6313 PE=3 SV=1 - [A0A158P6W2_ANGCA]	130.417	199.103	8	6
A0A0K0D5X2	AMPK1_CBM domain-containing protein OS=Angiostrongylus cantonensis OX=6313 PE=4 SV=1 - [A0A0K0D5X2_ANGCA]	176.145	196.56	8	6
C7BVL5	Putative synaptic vesicle 2-related protein OS=Angiostrongylus cantonensis OX=6313 GN=sv2-related protein 2 PE=2 SV=1 - [C7BVL5_ANGCA]	127.088	163.23	8	5
A0A0K0DHP0	Peptidase S1 domain-containing protein OS=Angiostrongylus cantonensis OX=6313 PE=4 SV=1 - [A0A0K0DHP0_ANGCA]	208.951	95.85	8	4
A0A0K0DFS3	V-SNARE coiled-coil homology domain-containing protein OS=Angiostrongylus cantonensis OX=6313 PE=4 SV=1 - [A0A0K0DFS3_ANGCA]	225.711	416.717	7	17
A0A0K0CXK5	Serine hydroxymethyltransferase OS=Angiostrongylus cantonensis OX=6313 PE=3 SV=1 - [A0A0K0CXK5_ANGCA]	171.679	249.323	7	15
A0A158P9I9	S-(hydroxymethyl)glutathione dehydrogenase OS=Angiostrongylus cantonensis OX=6313 PE=3 SV=1 - [A0A158P9I9_ANGCA]	147.434	356.411	7	14
A0A0K0D6B3	Mannose-6-phosphate isomerase OS=Angiostrongylus cantonensis OX=6313 PE=3 SV=1 - [A0A0K0D6B3_ANGCA]	226.08	457.814	7	12
A0A158PCW0	Tetraspanin OS=Angiostrongylus cantonensis OX=6313 PE=3 SV=1 - [A0A158PCW0_ANGCA]	92.6335	172.361	7	12
A0A0K0DIE8	AP3A hydrolase OS=Angiostrongylus cantonensis OX=6313 PE=3 SV=1 - [A0A0K0DIE8_ANGCA]	135.041	171.145	7	11
A0A0K0DDJ5	Reticulon-like protein OS=Angiostrongylus cantonensis OX=6313 PE=4 SV=1 - [A0A0K0DDJ5_ANGCA]	169.906	166.52	7	8
A0A0K0DHG7	BPI1 domain-containing protein OS=Angiostrongylus cantonensis OX=6313 PE=4 SV=1 - [A0A0K0DHG7_ANGCA]	233.857	196.13	7	6
A0A0K0DJ29	ATP synthase subunit alpha OS=Angiostrongylus cantonensis OX=6313 PE=3 SV=2 - [A0A0K0DJ29_ANGCA]	144.109	126.316	7	5
A0A0K0CXD2	Beta-N-acetylhexosaminidase OS=Angiostrongylus cantonensis OX=6313 PE=3 SV=1 - [A0A0K0CXD2_ANGCA]	160.304	150.18	7	4
A0A0K0CY27	SHSP domain-containing protein OS=Angiostrongylus cantonensis OX=6313 PE=3 SV=1 - [A0A0K0CY27_ANGCA]	165.716	86.4747	7	3
A0A158P9R6	V-type proton ATPase subunit a OS=Angiostrongylus cantonensis OX=6313 PE=3 SV=1 - [A0A158P9R6_ANGCA]	135.29	674.981	6	35
A0A158P8M2	cGMP-dependent protein kinase OS=Angiostrongylus cantonensis OX=6313 PE=3 SV=1 - [A0A158P8M2_ANGCA]	103.574	796.711	6	32
A0A0K0D5F0	Inositol-3-phosphate synthase OS=Angiostrongylus cantonensis OX=6313 PE=3 SV=1 - [A0A0K0D5F0_ANGCA]	229.353	565.334	6	18
A0A0K0D4K3	LIM zinc-binding domain-containing protein OS=Angiostrongylus cantonensis OX=6313 PE=4 SV=1 - [A0A0K0D4K3_ANGCA]	180.713	347.531	6	14
A0A0K0CW95	Aamy domain-containing protein OS=Angiostrongylus cantonensis OX=6313 PE=4 SV=1 - [A0A0K0CW95_ANGCA]	276.533	419.129	6	14
A0A0K0DEL3	ABC transporter domain-containing protein OS=Angiostrongylus cantonensis OX=6313 PE=4 SV=1 - [A0A0K0DEL3_ANGCA]	125.287	337.859	6	13
A0A0K0D419	Aha1_N domain-containing protein OS=Angiostrongylus cantonensis OX=6313 PE=3 SV=1 - [A0A0K0D419_ANGCA]	161.465	357.524	6	11
A0A0K0DP29	Annexin OS=Angiostrongylus cantonensis OX=6313 PE=3 SV=1 - [A0A0K0DP29_ANGCA]	258.937	388.152	6	11
A0A0K0CU47	IST1 homolog OS=Angiostrongylus cantonensis OX=6313 PE=3 SV=1 - [A0A0K0CU47_ANGCA]	171.256	289.629	6	10
A0A158PC34	Fructose-bisphosphatase OS=Angiostrongylus cantonensis OX=6313 PE=3 SV=1 - [A0A158PC34_ANGCA]	202.503	324.982	6	7
A0A0K0DD36	HMG box domain-containing protein OS=Angiostrongylus cantonensis OX=6313 PE=4 SV=1 - [A0A0K0DD36_ANGCA]	147.637	106.399	6	6
A0A0K0D6J2	M20_dimer domain-containing protein OS=Angiostrongylus cantonensis OX=6313 PE=4 SV=1 - [A0A0K0D6J2_ANGCA]	314.421	296.308	6	5
A0A158PB68	Thioredoxin domain-containing protein OS=Angiostrongylus cantonensis OX=6313 PE=4 SV=1 - [A0A158PB68_ANGCA]	104.209	107.679	6	5
A0A0K0D2S7	Proteasome subunit beta OS=Angiostrongylus cantonensis OX=6313 PE=3 SV=1 - [A0A0K0D2S7_ANGCA]	296.258	107.2	6	4
A0A0K0CZ34	UBC core domain-containing protein OS=Angiostrongylus cantonensis OX=6313 PE=3 SV=2 - [A0A0K0CZ34_ANGCA]	127.689	103.43	6	4
A0A158P9L4	Calpain catalytic domain-containing protein OS=Angiostrongylus cantonensis OX=6313 PE=3 SV=1 - [A0A158P9L4_ANGCA]	103.22	83.51	6	4
A0A158PCK6	Ig-like domain-containing protein OS=Angiostrongylus cantonensis OX=6313 PE=4 SV=1 - [A0A158PCK6_ANGCA]	32.48	35.99	6	3
A0A0K0DQL5	ABC transporter domain-containing protein OS=Angiostrongylus cantonensis OX=6313 PE=4 SV=1 - [A0A0K0DQL5_ANGCA]	164.451	795.188	5	24
A0A0K0D6D0	M20_dimer domain-containing protein OS=Angiostrongylus cantonensis OX=6313 PE=3 SV=1 - [A0A0K0D6D0_ANGCA]	49.2386	149.73	5	10
A0A158P5R8	Sigma 1-type opioid receptor OS=Angiostrongylus cantonensis OX=6313 PE=3 SV=1 - [A0A158P5R8_ANGCA]	160.473	219.571	5	9
A0A158P6N9	Ubiquitin carboxyl-terminal hydrolase OS=Angiostrongylus cantonensis OX=6313 PE=3 SV=1 - [A0A158P6N9_ANGCA]	64.6173	161.511	5	9
A0A158P7Q6	Putative elongation factor 1-beta/1-delta 1 OS=Angiostrongylus cantonensis OX=6313 PE=3 SV=1 - [A0A158P7Q6_ANGCA]	157.92	219.792	5	8
A0A0K0DJC1	Heat shock protein 20 OS=Angiostrongylus cantonensis OX=6313 PE=3 SV=1 - [A0A0K0DJC1_ANGCA]	128.257	138.009	5	8
A0A0K0DB78	Aldo_ket_red domain-containing protein OS=Angiostrongylus cantonensis OX=6313 PE=4 SV=1 - [A0A0K0DB78_ANGCA]	147.21	204.19	5	7
A0A0K0D215	Phosphoglycerate kinase OS=Angiostrongylus cantonensis OX=6313 PE=3 SV=1 - [A0A0K0D215_ANGCA]	138.808	180.479	5	7
A0A158P872	Beta-N-acetylhexosaminidase OS=Angiostrongylus cantonensis OX=6313 PE=3 SV=1 - [A0A158P872_ANGCA]	108.588	155.529	5	7
A0A158PBH7	Glutamine amidotransferase type-1 domain-containing protein OS=Angiostrongylus cantonensis OX=6313 PE=4 SV=1 - [A0A158PBH7_ANGCA]	164.74	316.76	5	7
A0A0K0D4T6	Superoxide dismutase [Cu-Zn] OS=Angiostrongylus cantonensis OX=6313 PE=3 SV=1 - [A0A0K0D4T6_ANGCA]	121.88	159.983	5	6
A0A0K0D9N7	Asparagine--tRNA ligase OS=Angiostrongylus cantonensis OX=6313 PE=3 SV=1 - [A0A0K0D9N7_ANGCA]	164.593	173.6	5	6
A0A0K0CXL5	Peptide-methionine (S)-S-oxide reductase OS=Angiostrongylus cantonensis OX=6313 PE=3 SV=1 - [A0A0K0CXL5_ANGCA]	147.21	149.056	5	5
A0A0K0D9K1	Acyl-peptide hydrolase OS=Angiostrongylus cantonensis OX=6313 PE=4 SV=1 - [A0A0K0D9K1_ANGCA]	157.276	186.91	5	5
A0A0K0DL55	Coatomer subunit delta OS=Angiostrongylus cantonensis OX=6313 PE=3 SV=1 - [A0A0K0DL55_ANGCA]	176.074	217.413	5	5
A0A0K0DQV6	P4Ha_N domain-containing protein OS=Angiostrongylus cantonensis OX=6313 PE=4 SV=1 - [A0A0K0DQV6_ANGCA]	199.231	204.113	5	4
A0A158P720	Ornithine--oxo-acid aminotransferase OS=Angiostrongylus cantonensis OX=6313 PE=3 SV=1 - [A0A158P720_ANGCA]	188.652	129.37	5	3
A0A0K0D985	MPN domain-containing protein OS=Angiostrongylus cantonensis OX=6313 PE=3 SV=1 - [A0A0K0D985_ANGCA]	68.41	31.91	5	2
A0A0K0DC46	Citrate synthase OS=Angiostrongylus cantonensis OX=6313 PE=3 SV=2 - [A0A0K0DC46_ANGCA]	56.9467	22.4929	5	2
A0A0K0DIJ1	Calmodulin OS=Angiostrongylus cantonensis OX=6313 PE=3 SV=1 - [A0A0K0DIJ1_ANGCA]	35.43	406.231	4	14
A0A0K0DJ87	Cell division control protein 42 homolog OS=Angiostrongylus cantonensis OX=6313 PE=3 SV=1 - [A0A0K0DJ87_ANGCA]	52.48	249.714	4	13
A0A158PAS2	Serine/threonine-protein phosphatase OS=Angiostrongylus cantonensis OX=6313 PE=3 SV=1 - [A0A158PAS2_ANGCA]	156.658	309.216	4	13
A0A0K0D3H5	RRM domain-containing protein OS=Angiostrongylus cantonensis OX=6313 PE=4 SV=1 - [A0A0K0D3H5_ANGCA]	92.8184	305.931	4	12
A0A0K0D3A9	PNP_UDP_1 domain-containing protein OS=Angiostrongylus cantonensis OX=6313 PE=4 SV=1 - [A0A0K0D3A9_ANGCA]	99.87	166.21	4	10
A0A0K0DH24	WD_REPEATS_REGION domain-containing protein OS=Angiostrongylus cantonensis OX=6313 PE=3 SV=1 - [A0A0K0DH24_ANGCA]	120.379	211.255	4	10
A0A158P6P0	Thioredoxin domain-containing protein OS=Angiostrongylus cantonensis OX=6313 PE=4 SV=1 - [A0A158P6P0_ANGCA]	66.5533	213.62	4	9
A0A158P6B0	Coatomer subunit gamma OS=Angiostrongylus cantonensis OX=6313 PE=3 SV=1 - [A0A158P6B0_ANGCA]	238.871	368.415	4	9
A0A0K0DPZ8	Phosphogluconate dehydrogenase (NADP(+)-dependent, decarboxylating) OS=Angiostrongylus cantonensis OX=6313 PE=3 SV=1 - [A0A0K0DPZ8_ANGCA]	142.17	380.182	4	8
A0A0K0D5A7	Threonyl-tRNA synthetase OS=Angiostrongylus cantonensis OX=6313 PE=3 SV=1 - [A0A0K0D5A7_ANGCA]	57.6867	115.933	4	7
A0A158PAL2	Aldedh domain-containing protein OS=Angiostrongylus cantonensis OX=6313 PE=3 SV=1 - [A0A158PAL2_ANGCA]	168.97	221.429	4	6
A0A0K0DP23	AAA domain-containing protein OS=Angiostrongylus cantonensis OX=6313 PE=3 SV=1 - [A0A0K0DP23_ANGCA]	41.0168	52.6838	4	6
A0A0K0CTA7	Ribosomal_L11_N domain-containing protein OS=Angiostrongylus cantonensis OX=6313 PE=3 SV=1 - [A0A0K0CTA7_ANGCA]	121.738	109.998	4	5
A0A0K0DQI0	FGAR-AT_linker domain-containing protein OS=Angiostrongylus cantonensis OX=6313 PE=4 SV=1 - [A0A0K0DQI0_ANGCA]	76.26	70.48	4	5
A0A0K0DKR3	GTP-binding nuclear protein OS=Angiostrongylus cantonensis OX=6313 PE=3 SV=1 - [A0A0K0DKR3_ANGCA]	84.8749	129.689	4	5
A0A158PAP0	Adenylosuccinate synthetase OS=Angiostrongylus cantonensis OX=6313 PE=3 SV=1 - [A0A158PAP0_ANGCA]	184.207	189.31	4	5
A0A0K0DG98	IMPDH domain-containing protein OS=Angiostrongylus cantonensis OX=6313 PE=4 SV=1 - [A0A0K0DG98_ANGCA]	106.301	94.3023	4	4
A0A158PCQ9	CX domain-containing protein OS=Angiostrongylus cantonensis OX=6313 PE=4 SV=1 - [A0A158PCQ9_ANGCA]	220.494	170.97	4	4
A0A0K0DL26	4a-hydroxytetrahydrobiopterin dehydratase OS=Angiostrongylus cantonensis OX=6313 PE=3 SV=1 - [A0A0K0DL26_ANGCA]	125.96	132.717	4	4
A0A0K0DE51	CSD domain-containing protein OS=Angiostrongylus cantonensis OX=6313 PE=4 SV=1 - [A0A0K0DE51_ANGCA]	203.56	195.003	4	4
A0A0K0DPA5	ATP citrate synthase OS=Angiostrongylus cantonensis OX=6313 PE=3 SV=1 - [A0A0K0DPA5_ANGCA]	137.705	106.12	4	4
A0A0K0CW38	Receptor expression-enhancing protein OS=Angiostrongylus cantonensis OX=6313 PE=3 SV=1 - [A0A0K0CW38_ANGCA]	169.43	191.15	4	4
A0A0K0D492	MFS domain-containing protein OS=Angiostrongylus cantonensis OX=6313 PE=3 SV=1 - [A0A0K0D492_ANGCA]	181.435	188.047	4	4
A0A0K0D7V9	Adenylyl cyclase-associated protein OS=Angiostrongylus cantonensis OX=6313 PE=3 SV=1 - [A0A0K0D7V9_ANGCA]	139.217	113.65	4	4
A0A0K0D407	Isocitrate dehydrogenase [NADP] OS=Angiostrongylus cantonensis OX=6313 PE=3 SV=1 - [A0A0K0D407_ANGCA]	62.13	51.0677	4	4
A0A0K0DQC8	PKS_ER domain-containing protein OS=Angiostrongylus cantonensis OX=6313 PE=4 SV=1 - [A0A0K0DQC8_ANGCA]	129.79	148.31	4	4
A0A0K0DG85	Lipase_3 domain-containing protein OS=Angiostrongylus cantonensis OX=6313 PE=4 SV=1 - [A0A0K0DG85_ANGCA]	140.35	87.31	4	3
A0A0K0DBK2	Metalloendopeptidase OS=Angiostrongylus cantonensis OX=6313 PE=4 SV=1 - [A0A0K0DBK2_ANGCA]	113.734	73.3167	4	3
A0A158P603	Phosphotransferase OS=Angiostrongylus cantonensis OX=6313 PE=3 SV=1 - [A0A158P603_ANGCA]	74.2367	87.4921	4	3
A0A0K0DHP2	Obg-like ATPase 1 OS=Angiostrongylus cantonensis OX=6313 PE=3 SV=1 - [A0A0K0DHP2_ANGCA]	148.339	215.626	3	11
A0A158PBE4	Orotate phosphoribosyltransferase OS=Angiostrongylus cantonensis OX=6313 PE=3 SV=1 - [A0A158PBE4_ANGCA]	31.8867	142.016	3	10
A0A0K0D751	PDZ domain-containing protein OS=Angiostrongylus cantonensis OX=6313 PE=4 SV=1 - [A0A0K0D751_ANGCA]	43.37	253.287	3	9
A0A0K0D332	Aminotran_1_2 domain-containing protein OS=Angiostrongylus cantonensis OX=6313 PE=4 SV=1 - [A0A0K0D332_ANGCA]	102.382	174.609	3	9
A0A0K0D190	Carboxypeptidase OS=Angiostrongylus cantonensis OX=6313 PE=3 SV=1 - [A0A0K0D190_ANGCA]	55.3019	151.443	3	8
A0A0K0CXA3	Phosphomannomutase OS=Angiostrongylus cantonensis OX=6313 PE=3 SV=1 - [A0A0K0CXA3_ANGCA]	59.6059	187.473	3	8
A0A0K0DLX8	PGM_PMM_I domain-containing protein OS=Angiostrongylus cantonensis OX=6313 PE=3 SV=1 - [A0A0K0DLX8_ANGCA]	81.7544	164.645	3	6
A0A0K0CV76	Aldo_ket_red domain-containing protein OS=Angiostrongylus cantonensis OX=6313 PE=4 SV=1 - [A0A0K0CV76_ANGCA]	138.465	197.951	3	6
A0A0K0CX79	Alpha-1,6-mannosyl-glycoprotein 2-beta-N-acetylglucosaminyltransferase OS=Angiostrongylus cantonensis OX=6313 PE=3 SV=1 - [A0A0K0CX79_ANGCA]	78.9643	108.449	3	5
A0A0K0D9G9	10 kDa heat shock protein, mitochondrial OS=Angiostrongylus cantonensis OX=6313 PE=3 SV=2 - [A0A0K0D9G9_ANGCA]	170.16	150.641	3	4
A0A0K0DES4	Gamma-glutamylcyclotransferase family protein OS=Angiostrongylus cantonensis OX=6313 PE=3 SV=1 - [A0A0K0DES4_ANGCA]	53.25	102.01	3	4
A0A0K0CWH9	2-deoxy-D-ribose 5-phosphate aldolase OS=Angiostrongylus cantonensis OX=6313 PE=4 SV=1 - [A0A0K0CWH9_ANGCA]	58.64	75.45	3	4
A0A0K0DJJ2	S-methyl-5'-thioadenosine phosphorylase OS=Angiostrongylus cantonensis OX=6313 PE=3 SV=1 - [A0A0K0DJJ2_ANGCA]	153.713	64.9977	3	4
A0A0K0DFI4	LRRCT domain-containing protein OS=Angiostrongylus cantonensis OX=6313 PE=4 SV=1 - [A0A0K0DFI4_ANGCA]	37.12	31.14	3	4
A0A0K0D2K7	SGS domain-containing protein OS=Angiostrongylus cantonensis OX=6313 PE=4 SV=1 - [A0A0K0D2K7_ANGCA]	127.25	85.6018	3	3
A0A0K0DBH5	Pyridoxal kinase OS=Angiostrongylus cantonensis OX=6313 PE=3 SV=1 - [A0A0K0DBH5_ANGCA]	120.635	129.256	3	3
A0A0K0CZ45	Epoxide hydrolase OS=Angiostrongylus cantonensis OX=6313 PE=3 SV=1 - [A0A0K0CZ45_ANGCA]	45.6137	49.5113	3	3
A0A158P5X9	Carboxylic ester hydrolase OS=Angiostrongylus cantonensis OX=6313 PE=3 SV=1 - [A0A158P5X9_ANGCA]	163.31	88.31	3	2
A0A0K0DGB6	ATP-dependent Clp protease proteolytic subunit OS=Angiostrongylus cantonensis OX=6313 PE=3 SV=1 - [A0A0K0DGB6_ANGCA]	33.45	326.739	2	11
A0A158PB31	Fe2OG dioxygenase domain-containing protein OS=Angiostrongylus cantonensis OX=6313 PE=4 SV=1 - [A0A158PB31_ANGCA]	28.27	67.9476	2	6
A0A158PBB0	Sacchrp_dh_NADP domain-containing protein OS=Angiostrongylus cantonensis OX=6313 PE=4 SV=1 - [A0A158PBB0_ANGCA]	48.97	171.54	2	5
A0A0K0DCT0	Prolyl-tRNA synthetase OS=Angiostrongylus cantonensis OX=6313 PE=3 SV=1 - [A0A0K0DCT0_ANGCA]	58.91	78.1	2	2

## Sheet: Table S2
Table S2 Identification of EV proteins from A. cantonensis adult worms
Accession	Description	Score Ad-kit	Score Ad-Trad	# PSM Ad-kit	# PSM Ad-Trad
A0A0K0D9H0	Putative Heat Shock Protein OS=Angiostrongylus cantonensis OX=6313 PE=3 SV=1 - [A0A0K0D9H0_ANGCA]	11649.8	8975.03	349	271
A0A0K0CVJ3	HATPase_c domain-containing protein OS=Angiostrongylus cantonensis OX=6313 PE=3 SV=1 - [A0A0K0CVJ3_ANGCA]	7444.68	6449.41	246	217
A0A0K0CUV9	2-phospho-D-glycerate hydro-lyase OS=Angiostrongylus cantonensis OX=6313 PE=3 SV=1 - [A0A0K0CUV9_ANGCA]	3919.99	4226	108	102
A0A0K0CTU4	Catalase OS=Angiostrongylus cantonensis OX=6313 PE=3 SV=1 - [A0A0K0CTU4_ANGCA]	2675.7	2936.26	106	128
A0A0K0CZI7	HATPase_c domain-containing protein OS=Angiostrongylus cantonensis OX=6313 PE=3 SV=1 - [A0A0K0CZI7_ANGCA]	3440.51	2086.57	103	60
A0A0K0DDS4	Fructose-bisphosphate aldolase OS=Angiostrongylus cantonensis OX=6313 PE=3 SV=1 - [A0A0K0DDS4_ANGCA]	2658.36	3096.96	94	117
A0A158P8B1	Annexin OS=Angiostrongylus cantonensis OX=6313 PE=3 SV=1 - [A0A158P8B1_ANGCA]	3112.99	4183.37	84	121
A0A158P9R5	1,4-alpha-glucan branching enzyme OS=Angiostrongylus cantonensis OX=6313 PE=3 SV=1 - [A0A158P9R5_ANGCA]	1714.66	1510.96	81	77
A0A0K0DAR9	Alpha-1,4 glucan phosphorylase OS=Angiostrongylus cantonensis OX=6313 PE=3 SV=1 - [A0A0K0DAR9_ANGCA]	1923.47	2138.88	80	83
A0A0K0DGX0	Fructose-bisphosphate aldolase OS=Angiostrongylus cantonensis OX=6313 PE=3 SV=1 - [A0A0K0DGX0_ANGCA]	2223.89	2160.88	73	68
A0A0K0DDQ6	Tubulin beta chain OS=Angiostrongylus cantonensis OX=6313 PE=3 SV=1 - [A0A0K0DDQ6_ANGCA]	2172.93	1693.39	67	50
A0A0K0CZV4	Tr-type G domain-containing protein OS=Angiostrongylus cantonensis OX=6313 PE=3 SV=1 - [A0A0K0CZV4_ANGCA]	1635.74	493.829	67	32
A0A0K0DC78	Rab GDP dissociation inhibitor OS=Angiostrongylus cantonensis OX=6313 PE=3 SV=1 - [A0A0K0DC78_ANGCA]	1795.31	1874.17	66	76
A0A0K0DMA6	Glutamate dehydrogenase OS=Angiostrongylus cantonensis OX=6313 PE=3 SV=1 - [A0A0K0DMA6_ANGCA]	1532.57	2152.12	63	87
A0A0K0CXC1	Vesicle-fusing ATPase OS=Angiostrongylus cantonensis OX=6313 PE=4 SV=1 - [A0A0K0CXC1_ANGCA]	1505.02	782.895	59	28
A0A0K0D9J3	Aspartyl protease inhibitor OS=Angiostrongylus cantonensis OX=6313 PE=3 SV=1 - [A0A0K0D9J3_ANGCA]	1593.43	1807.78	58	70
A0A0K0DJC2	SHSP domain-containing protein OS=Angiostrongylus cantonensis OX=6313 PE=3 SV=1 - [A0A0K0DJC2_ANGCA]	1397.83	1146.27	58	55
A0A0K0CXW0	Transket_pyr domain-containing protein OS=Angiostrongylus cantonensis OX=6313 PE=4 SV=1 - [A0A0K0CXW0_ANGCA]	1525.93	1158.12	58	49
A0A0K0DK12	Glyceraldehyde-3-phosphate dehydrogenase OS=Angiostrongylus cantonensis OX=6313 PE=3 SV=1 - [A0A0K0DK12_ANGCA]	1640.4	1333.72	58	47
A0A0K0DFM8	UTP--glucose-1-phosphate uridylyltransferase OS=Angiostrongylus cantonensis OX=6313 PE=3 SV=1 - [A0A0K0DFM8_ANGCA]	1652.42	1086.21	58	42
A0A158P932	Protein disulfide-isomerase OS=Angiostrongylus cantonensis OX=6313 PE=3 SV=1 - [A0A158P932_ANGCA]	1557.43	2048.94	55	68
A0A0K0D370	Protein disulfide-isomerase OS=Angiostrongylus cantonensis OX=6313 PE=3 SV=1 - [A0A0K0D370_ANGCA]	1414.34	1882.73	53	62
A0A0K0CTT0	Tubulin alpha chain OS=Angiostrongylus cantonensis OX=6313 PE=3 SV=1 - [A0A0K0CTT0_ANGCA]	1636.11	1037.69	52	35
A0A0K0DJZ2	TROVE domain-containing protein OS=Angiostrongylus cantonensis OX=6313 PE=3 SV=1 - [A0A0K0DJZ2_ANGCA]	1925.44	2100.03	50	62
A0A158PB27	Galectin OS=Angiostrongylus cantonensis OX=6313 PE=4 SV=1 - [A0A158PB27_ANGCA]	820.756	1717.73	49	103
A0A158P7E8	Gal_mutarotas_2 domain-containing protein OS=Angiostrongylus cantonensis OX=6313 PE=3 SV=1 - [A0A158P7E8_ANGCA]	1488.45	2558.01	48	102
A0A0K0DDP7	Calreticulin OS=Angiostrongylus cantonensis OX=6313 PE=3 SV=1 - [A0A0K0DDP7_ANGCA]	1294.39	788.97	45	24
A0A158PBI5	Ferritin OS=Angiostrongylus cantonensis OX=6313 PE=3 SV=1 - [A0A158PBI5_ANGCA]	1329.3	1712.72	41	53
A0A0K0DD50	Tubulin beta chain OS=Angiostrongylus cantonensis OX=6313 PE=3 SV=1 - [A0A0K0DD50_ANGCA]	1004.83	834.375	41	30
A0A0K0D6B5	CBM_48 domain-containing protein OS=Angiostrongylus cantonensis OX=6313 PE=4 SV=1 - [A0A0K0D6B5_ANGCA]	1020	810.51	39	28
A0A0K0D2C0	Pyruvate kinase OS=Angiostrongylus cantonensis OX=6313 PE=3 SV=1 - [A0A0K0D2C0_ANGCA]	868.779	584.963	39	24
A0A158P9T3	Moesin/ezrin/radixin homolog 1 OS=Angiostrongylus cantonensis OX=6313 PE=4 SV=1 - [A0A158P9T3_ANGCA]	781.706	1683	37	74
A0A0K0D9R8	L-lactate dehydrogenase OS=Angiostrongylus cantonensis OX=6313 PE=3 SV=1 - [A0A0K0D9R8_ANGCA]	913.973	420.679	37	12
A0A158PAV8	Glyco_18 domain-containing protein OS=Angiostrongylus cantonensis OX=6313 PE=4 SV=1 - [A0A158PAV8_ANGCA]	748.361	284.352	36	21
A0A158P7E9	Elongation factor 1-alpha OS=Angiostrongylus cantonensis OX=6313 PE=3 SV=1 - [A0A158P7E9_ANGCA]	850.639	468.262	35	26
A0A0K0D9Q4	ATP synthase subunit beta OS=Angiostrongylus cantonensis OX=6313 PE=3 SV=1 - [A0A0K0D9Q4_ANGCA]	1065.19	403.178	34	18
A0A0K0D232	Protein disulfide-isomerase OS=Angiostrongylus cantonensis OX=6313 PE=3 SV=1 - [A0A0K0D232_ANGCA]	1707.87	723.733	34	16
A0A158P939	Cathepsin X OS=Angiostrongylus cantonensis OX=6313 PE=3 SV=1 - [A0A158P939_ANGCA]	601.404	572.286	33	28
A0A158P7I0	UBA_e1_C domain-containing protein OS=Angiostrongylus cantonensis OX=6313 PE=3 SV=1 - [A0A158P7I0_ANGCA]	683.423	198.513	33	13
A0A158P6P6	Staphylococcal nuclease domain-containing protein OS=Angiostrongylus cantonensis OX=6313 PE=4 SV=1 - [A0A158P6P6_ANGCA]	981.063	216.629	32	8
A0A158P988	Gal_mutarotas_2 domain-containing protein OS=Angiostrongylus cantonensis OX=6313 PE=3 SV=1 - [A0A158P988_ANGCA]	862.319	507.94	31	23
A0A0K0DI98	Glucose-6-phosphate isomerase OS=Angiostrongylus cantonensis OX=6313 PE=3 SV=2 - [A0A0K0DI98_ANGCA]	967.916	1397.98	30	52
A0A0K0D4R2	Glutaredoxin domain-containing protein OS=Angiostrongylus cantonensis OX=6313 PE=3 SV=1 - [A0A0K0D4R2_ANGCA]	635.325	776.349	30	33
A0A158P749	T-complex protein 1 subunit eta OS=Angiostrongylus cantonensis OX=6313 PE=3 SV=1 - [A0A158P749_ANGCA]	838.738	628.519	30	24
A0A158PBI2	Galectin OS=Angiostrongylus cantonensis OX=6313 PE=4 SV=1 - [A0A158PBI2_ANGCA]	945.101	1315.2	29	42
A0A0K0D490	Tubulin alpha chain OS=Angiostrongylus cantonensis OX=6313 PE=3 SV=1 - [A0A0K0D490_ANGCA]	765.009	487.846	29	19
A0A0K0DC11	Fumarate hydratase OS=Angiostrongylus cantonensis OX=6313 PE=3 SV=1 - [A0A0K0DC11_ANGCA]	915.251	472.247	29	15
A0A158P8B8	L-lactate dehydrogenase OS=Angiostrongylus cantonensis OX=6313 PE=3 SV=1 - [A0A158P8B8_ANGCA]	654.675	677.081	28	31
A0A0K0CTC6	Elongation factor 1-alpha OS=Angiostrongylus cantonensis OX=6313 PE=3 SV=1 - [A0A0K0CTC6_ANGCA]	665.981	497.136	28	25
A0A158PAL2	Aldedh domain-containing protein OS=Angiostrongylus cantonensis OX=6313 PE=3 SV=1 - [A0A158PAL2_ANGCA]	966.447	550.312	28	21
A0A0K0D2L7	Peptidyl-prolyl cis-trans isomerase OS=Angiostrongylus cantonensis OX=6313 PE=3 SV=1 - [A0A0K0D2L7_ANGCA]	654.178	655.382	27	27
A0A158PA17	T-complex protein 1 subunit gamma OS=Angiostrongylus cantonensis OX=6313 PE=3 SV=1 - [A0A158PA17_ANGCA]	741.929	626.914	27	20
A0A0K0CXX0	CCT-beta OS=Angiostrongylus cantonensis OX=6313 PE=3 SV=2 - [A0A0K0CXX0_ANGCA]	716.092	576.119	27	19
A0A158P664	Clathrin heavy chain OS=Angiostrongylus cantonensis OX=6313 PE=3 SV=1 - [A0A158P664_ANGCA]	691.835	411.521	27	17
A0A158PB90	Phosphoglycerate mutase (2,3-diphosphoglycerate-independent) OS=Angiostrongylus cantonensis OX=6313 PE=3 SV=1 - [A0A158PB90_ANGCA]	614.127	894.699	26	36
A0A158P864	Nucleoside diphosphate kinase OS=Angiostrongylus cantonensis OX=6313 PE=3 SV=1 - [A0A158P864_ANGCA]	1018.61	934.736	26	29
A0A158P6W2	Arginine kinase OS=Angiostrongylus cantonensis OX=6313 PE=3 SV=1 - [A0A158P6W2_ANGCA]	592.518	199.513	26	8
A0A0K0CWI0	Thioredoxin domain-containing protein OS=Angiostrongylus cantonensis OX=6313 PE=3 SV=1 - [A0A0K0CWI0_ANGCA]	610.462	450.498	24	18
A0A0K0CZL3	Aldehyde dehydrogenase (NAD(+)) OS=Angiostrongylus cantonensis OX=6313 PE=3 SV=1 - [A0A0K0CZL3_ANGCA]	488.995	234.028	24	12
A0A158PBI7	Galectin OS=Angiostrongylus cantonensis OX=6313 PE=4 SV=1 - [A0A158PBI7_ANGCA]	649.227	837.083	23	27
A0A0K0DK46	Proteasome endopeptidase complex OS=Angiostrongylus cantonensis OX=6313 PE=3 SV=1 - [A0A0K0DK46_ANGCA]	829.591	867.622	23	27
A0A0K0DHT3	Proteasome subunit alpha type OS=Angiostrongylus cantonensis OX=6313 PE=3 SV=1 - [A0A0K0DHT3_ANGCA]	673.055	573.164	23	17
A0A0K0CVM0	CYTOSOL_AP domain-containing protein OS=Angiostrongylus cantonensis OX=6313 PE=3 SV=1 - [A0A0K0CVM0_ANGCA]	501.904	560.694	22	26
A0A0K0DQQ3	Arginine kinase OS=Angiostrongylus cantonensis OX=6313 PE=3 SV=1 - [A0A0K0DQQ3_ANGCA]	572.51	323.961	22	14
A0A0K0CUP2	Ribonucleoside-diphosphate reductase OS=Angiostrongylus cantonensis OX=6313 PE=3 SV=1 - [A0A0K0CUP2_ANGCA]	642.432	424.042	22	14
A0A0K0CV28	T-complex protein 1 subunit delta OS=Angiostrongylus cantonensis OX=6313 PE=3 SV=1 - [A0A0K0CV28_ANGCA]	414.893	150.489	22	13
A0A0K0DAC4	Aspartate aminotransferase OS=Angiostrongylus cantonensis OX=6313 PE=3 SV=1 - [A0A0K0DAC4_ANGCA]	686.549	1123.18	21	34
A0A158PCV1	TCTP domain-containing protein OS=Angiostrongylus cantonensis OX=6313 PE=3 SV=1 - [A0A158PCV1_ANGCA]	630.417	790.326	20	26
A0A0K0DKV4	Malate dehydrogenase OS=Angiostrongylus cantonensis OX=6313 PE=3 SV=1 - [A0A0K0DKV4_ANGCA]	832.765	812.029	20	24
A0A0K0D2H9	Calsequestrin OS=Angiostrongylus cantonensis OX=6313 PE=3 SV=1 - [A0A0K0D2H9_ANGCA]	386.832	437.805	20	24
A0A0K0DF98	RNA helicase OS=Angiostrongylus cantonensis OX=6313 PE=3 SV=1 - [A0A0K0DF98_ANGCA]	425.585	465.926	20	23
A0A0K0CST2	Peptidylprolyl isomerase OS=Angiostrongylus cantonensis OX=6313 PE=4 SV=1 - [A0A0K0CST2_ANGCA]	454.936	422.917	20	17
A0A0K0DL20	CCT-theta OS=Angiostrongylus cantonensis OX=6313 PE=3 SV=1 - [A0A0K0DL20_ANGCA]	825.862	505.416	20	15
A0A0K0DJC7	RNA helicase OS=Angiostrongylus cantonensis OX=6313 PE=3 SV=1 - [A0A0K0DJC7_ANGCA]	584.5	481.053	20	15
A0A0K0CT32	Ferritin OS=Angiostrongylus cantonensis OX=6313 PE=3 SV=1 - [A0A0K0CT32_ANGCA]	496.022	664.775	19	29
A0A0K0DCT1	Proteasome subunit alpha type-6 OS=Angiostrongylus cantonensis OX=6313 PE=3 SV=1 - [A0A0K0DCT1_ANGCA]	618.77	520.565	19	24
A0A158P6C3	Myosin_tail_1 domain-containing protein OS=Angiostrongylus cantonensis OX=6313 PE=4 SV=1 - [A0A158P6C3_ANGCA]	511.616	454.497	19	20
A0A0K0DAB9	RNA helicase OS=Angiostrongylus cantonensis OX=6313 PE=3 SV=1 - [A0A0K0DAB9_ANGCA]	554.172	454.74	19	18
A0A158P6I6	Phospholipase B-like OS=Angiostrongylus cantonensis OX=6313 PE=3 SV=1 - [A0A158P6I6_ANGCA]	315.956	224.253	19	16
A0A158PAL4	Glucose-6-phosphate 1-dehydrogenase OS=Angiostrongylus cantonensis OX=6313 PE=3 SV=1 - [A0A158PAL4_ANGCA]	317.782	84.7701	19	12
A0A158PAL5	Aspartate aminotransferase OS=Angiostrongylus cantonensis OX=6313 PE=3 SV=1 - [A0A158PAL5_ANGCA]	536.165	808.446	18	28
A0A0K0CY81	Galectin OS=Angiostrongylus cantonensis OX=6313 PE=4 SV=1 - [A0A0K0CY81_ANGCA]	425.186	546.791	18	24
A0A158PAC5	Acetyltransferase component of pyruvate dehydrogenase complex OS=Angiostrongylus cantonensis OX=6313 PE=3 SV=1 - [A0A158PAC5_ANGCA]	545.303	447.573	18	14
A0A158PBQ5	SAP domain-containing protein OS=Angiostrongylus cantonensis OX=6313 PE=4 SV=1 - [A0A158PBQ5_ANGCA]	647.185	532.796	18	14
A0A0K0DPU0	Pyr_redox_2 domain-containing protein OS=Angiostrongylus cantonensis OX=6313 PE=3 SV=1 - [A0A0K0DPU0_ANGCA]	648.679	562.83	18	13
A0A158P605	Pept_C1 domain-containing protein OS=Angiostrongylus cantonensis OX=6313 PE=3 SV=1 - [A0A158P605_ANGCA]	436.935	343.525	18	13
A0A0K0D1U0	Adenosylhomocysteinase OS=Angiostrongylus cantonensis OX=6313 PE=3 SV=1 - [A0A0K0D1U0_ANGCA]	615.785	165.33	18	7
A0A0K0D741	FABP domain-containing protein OS=Angiostrongylus cantonensis OX=6313 PE=3 SV=1 - [A0A0K0D741_ANGCA]	379.096	634.165	17	30
A0A158P5R7	Fumarylacetoacetase OS=Angiostrongylus cantonensis OX=6313 PE=3 SV=1 - [A0A158P5R7_ANGCA]	389.247	547.569	17	26
A0A0K0CXK8	Saposin B-type domain-containing protein OS=Angiostrongylus cantonensis OX=6313 PE=4 SV=1 - [A0A0K0CXK8_ANGCA]	528.218	792.303	17	23
A0A158PB99	PPIase cyclophilin-type domain-containing protein OS=Angiostrongylus cantonensis OX=6313 PE=3 SV=1 - [A0A158PB99_ANGCA]	581.255	514.141	17	17
A0A0K0DIE3	Beta-coat protein OS=Angiostrongylus cantonensis OX=6313 PE=4 SV=1 - [A0A0K0DIE3_ANGCA]	460.579	217.888	17	10
A0A0K0DH24	WD_REPEATS_REGION domain-containing protein OS=Angiostrongylus cantonensis OX=6313 PE=3 SV=1 - [A0A0K0DH24_ANGCA]	356.62	184.19	17	8
A0A0K0CZ46	Malate dehydrogenase OS=Angiostrongylus cantonensis OX=6313 PE=3 SV=1 - [A0A0K0CZ46_ANGCA]	505.65	650.033	16	17
A0A158PC34	Fructose-bisphosphatase OS=Angiostrongylus cantonensis OX=6313 PE=3 SV=1 - [A0A158PC34_ANGCA]	592.272	548.785	16	16
A0A0K0DCI2	Histone H4 OS=Angiostrongylus cantonensis OX=6313 PE=3 SV=1 - [A0A0K0DCI2_ANGCA]	460.63	397.968	16	14
A0A0K0D9Y8	ADSL_C domain-containing protein OS=Angiostrongylus cantonensis OX=6313 PE=4 SV=1 - [A0A0K0D9Y8_ANGCA]	363.458	270.327	16	10
A0A0K0DHN4	Transaldolase OS=Angiostrongylus cantonensis OX=6313 PE=3 SV=1 - [A0A0K0DHN4_ANGCA]	621.348	893.368	15	26
A0A0K0D0G7	SHSP domain-containing protein OS=Angiostrongylus cantonensis OX=6313 PE=3 SV=1 - [A0A0K0D0G7_ANGCA]	460.296	496.751	15	17
A0A158P5Z6	Glutamine--fructose-6-phosphate transaminase (isomerizing) OS=Angiostrongylus cantonensis OX=6313 PE=4 SV=1 - [A0A158P5Z6_ANGCA]	522.266	340.117	15	16
A0A0K0D983	Proteasome subunit beta OS=Angiostrongylus cantonensis OX=6313 PE=3 SV=1 - [A0A0K0D983_ANGCA]	359.243	445.528	15	15
A0A0K0DJ29	ATP synthase subunit alpha OS=Angiostrongylus cantonensis OX=6313 PE=3 SV=2 - [A0A0K0DJ29_ANGCA]	354.635	245.793	15	12
A0A0K0CT44	Major sperm protein OS=Angiostrongylus cantonensis OX=6313 PE=4 SV=1 - [A0A0K0CT44_ANGCA]	384.613	219.949	15	11
A0A0K0DD64	Proteasome subunit alpha type OS=Angiostrongylus cantonensis OX=6313 PE=3 SV=1 - [A0A0K0DD64_ANGCA]	470.488	357.024	15	11
A0A0K0DBN3	Cystatin domain-containing protein OS=Angiostrongylus cantonensis OX=6313 PE=4 SV=1 - [A0A0K0DBN3_ANGCA]	360.814	951.116	14	28
A0A0K0DDX9	Peptidase S1 domain-containing protein OS=Angiostrongylus cantonensis OX=6313 PE=4 SV=1 - [A0A0K0DDX9_ANGCA]	377.842	438.682	14	14
A0A158P774	5-aminoimidazole-4-carboxamide ribonucleotide formyltransferase OS=Angiostrongylus cantonensis OX=6313 PE=3 SV=1 - [A0A158P774_ANGCA]	461.071	286.917	14	9
A0A0K0D9N7	Asparagine--tRNA ligase OS=Angiostrongylus cantonensis OX=6313 PE=3 SV=1 - [A0A0K0D9N7_ANGCA]	391.293	316.372	14	9
A0A0K0D2F1	ATP citrate synthase OS=Angiostrongylus cantonensis OX=6313 PE=4 SV=1 - [A0A0K0D2F1_ANGCA]	422.536	167.767	14	6
A0A0K0DDE9	Importin N-terminal domain-containing protein OS=Angiostrongylus cantonensis OX=6313 PE=3 SV=1 - [A0A0K0DDE9_ANGCA]	313.78	158.513	14	6
A0A0K0D5E2	GST N-terminal domain-containing protein OS=Angiostrongylus cantonensis OX=6313 PE=4 SV=1 - [A0A0K0D5E2_ANGCA]	441.951	785.957	13	25
A0A158PCE0	SCP domain-containing protein OS=Angiostrongylus cantonensis OX=6313 PE=4 SV=1 - [A0A158PCE0_ANGCA]	249.751	335.556	13	23
A0A158P8U4	Calponin-homology (CH) domain-containing protein OS=Angiostrongylus cantonensis OX=6313 PE=4 SV=1 - [A0A158P8U4_ANGCA]	410.796	445.353	13	17
A0A0K0DBG3	Aminopeptidase OS=Angiostrongylus cantonensis OX=6313 PE=3 SV=2 - [A0A0K0DBG3_ANGCA]	234.682	312.468	13	12
A0A0K0D8N9	Thioredoxin domain-containing protein OS=Angiostrongylus cantonensis OX=6313 PE=3 SV=1 - [A0A0K0D8N9_ANGCA]	382.879	320.004	13	11
A0A158P8M2	cGMP-dependent protein kinase OS=Angiostrongylus cantonensis OX=6313 PE=3 SV=1 - [A0A158P8M2_ANGCA]	251.679	181.163	13	8
A0A0K0DIZ6	40S ribosomal protein SA OS=Angiostrongylus cantonensis OX=6313 PE=3 SV=1 - [A0A0K0DIZ6_ANGCA]	219.108	130.289	13	7
A0A0K0CTN1	Diadenosine tetraphosphate synthetase OS=Angiostrongylus cantonensis OX=6313 PE=3 SV=1 - [A0A0K0CTN1_ANGCA]	347.854	204.767	13	7
A0A0K0DCN2	Glucosidase 2 subunit beta OS=Angiostrongylus cantonensis OX=6313 PE=4 SV=1 - [A0A0K0DCN2_ANGCA]	389.693	205.032	13	6
A0A158P8H7	Homogentisate 1,2-dioxygenase OS=Angiostrongylus cantonensis OX=6313 PE=3 SV=1 - [A0A158P8H7_ANGCA]	324.396	192.414	13	4
A0A0K0DK72	Lipid binding protein family member OS=Angiostrongylus cantonensis OX=6313 PE=3 SV=1 - [A0A0K0DK72_ANGCA]	327.687	587.705	12	21
A0A158P624	Proteasome subunit alpha type OS=Angiostrongylus cantonensis OX=6313 PE=3 SV=1 - [A0A158P624_ANGCA]	364.501	464.559	12	15
A0A0K0DNU9	H(+)-transporting two-sector ATPase OS=Angiostrongylus cantonensis OX=6313 PE=3 SV=1 - [A0A0K0DNU9_ANGCA]	326.188	165.962	12	14
A0A0K0D5U8	CYTOSOL_AP domain-containing protein OS=Angiostrongylus cantonensis OX=6313 PE=3 SV=1 - [A0A0K0D5U8_ANGCA]	451.407	503.194	12	14
A0A0K0DF44	Endo/exonuclease/phosphatase domain-containing protein OS=Angiostrongylus cantonensis OX=6313 PE=4 SV=1 - [A0A0K0DF44_ANGCA]	395.217	407.649	12	10
A0A158PBE4	Orotate phosphoribosyltransferase OS=Angiostrongylus cantonensis OX=6313 PE=3 SV=1 - [A0A158PBE4_ANGCA]	243.087	202.362	12	9
A0A0K0DG98	IMPDH domain-containing protein OS=Angiostrongylus cantonensis OX=6313 PE=4 SV=1 - [A0A0K0DG98_ANGCA]	127.357	106.998	12	4
A0A0K0CSW7	Myosin motor domain-containing protein OS=Angiostrongylus cantonensis OX=6313 PE=3 SV=2 - [A0A0K0CSW7_ANGCA]	297.279	124.52	12	3
A0A0K0DN83	Histone H2B OS=Angiostrongylus cantonensis OX=6313 PE=3 SV=1 - [A0A0K0DN83_ANGCA]	619.163	679.097	11	16
A0A0K0CX31	40S ribosomal protein S8 OS=Angiostrongylus cantonensis OX=6313 PE=3 SV=1 - [A0A0K0CX31_ANGCA]	407.155	470.515	11	14
A0A0K0DQ80	A2M domain-containing protein OS=Angiostrongylus cantonensis OX=6313 PE=3 SV=1 - [A0A0K0DQ80_ANGCA]	198.19	284.404	11	14
A0A0K0DNB5	Proteasome endopeptidase complex OS=Angiostrongylus cantonensis OX=6313 PE=4 SV=1 - [A0A0K0DNB5_ANGCA]	399.317	354.988	11	14
A0A0K0D371	PFK domain-containing protein OS=Angiostrongylus cantonensis OX=6313 PE=4 SV=1 - [A0A0K0D371_ANGCA]	513.273	488.468	11	12
A0A0K0D9Z0	Proteasome subunit beta type-7 OS=Angiostrongylus cantonensis OX=6313 PE=4 SV=1 - [A0A0K0D9Z0_ANGCA]	276.103	283.941	11	12
A0A0K0D1Y8	Carboxypeptidase OS=Angiostrongylus cantonensis OX=6313 PE=3 SV=1 - [A0A0K0D1Y8_ANGCA]	275.821	226.257	11	12
A0A0K0DM53	SCP domain-containing protein OS=Angiostrongylus cantonensis OX=6313 PE=4 SV=1 - [A0A0K0DM53_ANGCA]	306.226	201.29	11	9
A0A0K0DR47	Alpha-L-fucosidase OS=Angiostrongylus cantonensis OX=6313 PE=3 SV=1 - [A0A0K0DR47_ANGCA]	358.188	176.651	11	8
A0A158P6B0	Coatomer subunit gamma OS=Angiostrongylus cantonensis OX=6313 PE=3 SV=1 - [A0A158P6B0_ANGCA]	387.492	321.71	11	8
A0A0K0DII7	4-hydroxyphenylpyruvate dioxygenase OS=Angiostrongylus cantonensis OX=6313 PE=3 SV=1 - [A0A0K0DII7_ANGCA]	272.311	699.992	10	23
A0A0K0DBT5	Profilin OS=Angiostrongylus cantonensis OX=6313 PE=3 SV=1 - [A0A0K0DBT5_ANGCA]	306.475	473.711	10	16
A0A0K0CZI8	0013H08 OS=Angiostrongylus cantonensis OX=6313 PE=4 SV=1 - [A0A0K0CZI8_ANGCA]	241.865	433.676	10	16
A0A0K0D4R6	Pdase_M17_N2 domain-containing protein OS=Angiostrongylus cantonensis OX=6313 PE=4 SV=1 - [A0A0K0D4R6_ANGCA]	238.16	282.574	10	15
A0A0K0CUD7	Coatomer subunit alpha OS=Angiostrongylus cantonensis OX=6313 PE=4 SV=1 - [A0A0K0CUD7_ANGCA]	232.81	233.629	10	10
A0A0K0D904	AIR carboxylase OS=Angiostrongylus cantonensis OX=6313 PE=3 SV=1 - [A0A0K0D904_ANGCA]	273.063	271.273	10	9
A0A0K0CWH9	2-deoxy-D-ribose 5-phosphate aldolase OS=Angiostrongylus cantonensis OX=6313 PE=4 SV=1 - [A0A0K0CWH9_ANGCA]	324.659	234.354	10	9
A0A0K0DG93	Glycogen [starch] synthase OS=Angiostrongylus cantonensis OX=6313 PE=3 SV=1 - [A0A0K0DG93_ANGCA]	354.813	298.161	10	8
A0A0K0D228	Phosphogluconate dehydrogenase (NADP(+)-dependent, decarboxylating) OS=Angiostrongylus cantonensis OX=6313 PE=3 SV=1 - [A0A0K0D228_ANGCA]	293.378	225.14	10	5
A0A0K0D5F0	Inositol-3-phosphate synthase OS=Angiostrongylus cantonensis OX=6313 PE=3 SV=1 - [A0A0K0D5F0_ANGCA]	366.952	100.727	10	3
A0A0K0D6D0	M20_dimer domain-containing protein OS=Angiostrongylus cantonensis OX=6313 PE=3 SV=1 - [A0A0K0D6D0_ANGCA]	154.832	67.5033	10	3
A0A0K0DGB1	CSD domain-containing protein OS=Angiostrongylus cantonensis OX=6313 PE=4 SV=1 - [A0A0K0DGB1_ANGCA]	199.677	197.469	9	13
A0A0K0DIL1	Proteasome subunit alpha type OS=Angiostrongylus cantonensis OX=6313 PE=3 SV=1 - [A0A0K0DIL1_ANGCA]	433.36	452.071	9	12
A0A0K0DGN4	40S ribosomal protein S4 OS=Angiostrongylus cantonensis OX=6313 PE=3 SV=1 - [A0A0K0DGN4_ANGCA]	296.659	398.554	9	12
A0A0K0D5A7	Threonyl-tRNA synthetase OS=Angiostrongylus cantonensis OX=6313 PE=3 SV=1 - [A0A0K0D5A7_ANGCA]	159.408	107.563	9	7
A0A158P7U3	26S proteasome non-ATPase regulatory subunit 1 OS=Angiostrongylus cantonensis OX=6313 PE=3 SV=1 - [A0A158P7U3_ANGCA]	310.423	171.393	9	7
A0A0K0DLX8	PGM_PMM_I domain-containing protein OS=Angiostrongylus cantonensis OX=6313 PE=3 SV=1 - [A0A0K0DLX8_ANGCA]	218.616	101.58	9	4
A0A0K0CVP2	Cytochrome c domain-containing protein OS=Angiostrongylus cantonensis OX=6313 PE=3 SV=1 - [A0A0K0CVP2_ANGCA]	285.709	528.457	8	17
A0A0K0DD39	Inositol-1-monophosphatase OS=Angiostrongylus cantonensis OX=6313 PE=3 SV=1 - [A0A0K0DD39_ANGCA]	251.699	515.014	8	15
A0A0K0DBR0	Proteasome subunit beta OS=Angiostrongylus cantonensis OX=6313 PE=3 SV=1 - [A0A0K0DBR0_ANGCA]	198.9	358.378	8	13
A0A0K0D0I2	Pyr_redox_2 domain-containing protein OS=Angiostrongylus cantonensis OX=6313 PE=3 SV=1 - [A0A0K0D0I2_ANGCA]	219.335	361.917	8	12
A0A158P8M1	Seryl-tRNA synthetase OS=Angiostrongylus cantonensis OX=6313 PE=4 SV=1 - [A0A158P8M1_ANGCA]	150.193	187.756	8	11
A0A0K0D314	Histone H2A OS=Angiostrongylus cantonensis OX=6313 PE=3 SV=1 - [A0A0K0D314_ANGCA]	218.277	303.753	8	10
A0A0K0DGW4	Proteasome subunit beta type-3 OS=Angiostrongylus cantonensis OX=6313 PE=4 SV=1 - [A0A0K0DGW4_ANGCA]	302.364	344.585	8	10
A0A0K0CTH1	EGF-like domain-containing protein OS=Angiostrongylus cantonensis OX=6313 PE=4 SV=1 - [A0A0K0CTH1_ANGCA]	255.66	340.714	8	9
A0A0K0CY70	Major sperm protein OS=Angiostrongylus cantonensis OX=6313 PE=4 SV=1 - [A0A0K0CY70_ANGCA]	191.557	169.442	8	8
A0A0K0DP23	AAA domain-containing protein OS=Angiostrongylus cantonensis OX=6313 PE=3 SV=1 - [A0A0K0DP23_ANGCA]	130.949	187.546	8	8
A0A0K0CXF8	TPR_REGION domain-containing protein OS=Angiostrongylus cantonensis OX=6313 PE=4 SV=1 - [A0A0K0CXF8_ANGCA]	189.689	180.685	8	7
A0A0K0DC89	Major sperm protein OS=Angiostrongylus cantonensis OX=6313 PE=4 SV=1 - [A0A0K0DC89_ANGCA]	123.286	96.3512	8	7
A0A0K0D6Z8	CoA_binding domain-containing protein OS=Angiostrongylus cantonensis OX=6313 PE=4 SV=1 - [A0A0K0D6Z8_ANGCA]	141.592	92.7277	8	6
A0A0K0DPJ7	A2M_N_2 domain-containing protein OS=Angiostrongylus cantonensis OX=6313 PE=4 SV=1 - [A0A0K0DPJ7_ANGCA]	189.388	87.6246	8	5
A0A158P9L4	Calpain catalytic domain-containing protein OS=Angiostrongylus cantonensis OX=6313 PE=3 SV=1 - [A0A158P9L4_ANGCA]	249.595	112.77	8	5
A0A0K0D4M7	Thioredoxin domain-containing protein OS=Angiostrongylus cantonensis OX=6313 PE=4 SV=1 - [A0A0K0D4M7_ANGCA]	242.462	183.13	8	5
A0A158PAM4	TPR_REGION domain-containing protein OS=Angiostrongylus cantonensis OX=6313 PE=4 SV=1 - [A0A158PAM4_ANGCA]	296.178	195.971	8	4
A0A0K0D4L6	tRNA-synt_1e domain-containing protein OS=Angiostrongylus cantonensis OX=6313 PE=4 SV=1 - [A0A0K0D4L6_ANGCA]	139.438	58.5671	8	3
A0A158PBD9	B30.2/SPRY domain-containing protein OS=Angiostrongylus cantonensis OX=6313 PE=3 SV=1 - [A0A158PBD9_ANGCA]	143.956	326.148	7	15
A0A0K0DIQ5	Superoxide dismutase [Cu-Zn] OS=Angiostrongylus cantonensis OX=6313 PE=3 SV=1 - [A0A0K0DIQ5_ANGCA]	172.433	349.43	7	13
A0A0K0DH49	DUF148 domain-containing protein OS=Angiostrongylus cantonensis OX=6313 PE=4 SV=1 - [A0A0K0DH49_ANGCA]	225.363	235.13	7	10
A0A0K0D2S7	Proteasome subunit beta OS=Angiostrongylus cantonensis OX=6313 PE=3 SV=1 - [A0A0K0D2S7_ANGCA]	291.339	283.741	7	8
A0A0K0DRK2	Histone H3 OS=Angiostrongylus cantonensis OX=6313 PE=3 SV=1 - [A0A0K0DRK2_ANGCA]	206.343	119.875	7	7
A0A0K0DCG4	Phosphoserine aminotransferase OS=Angiostrongylus cantonensis OX=6313 PE=3 SV=1 - [A0A0K0DCG4_ANGCA]	236.629	250.627	7	7
A0A0K0DH97	RRM domain-containing protein OS=Angiostrongylus cantonensis OX=6313 PE=3 SV=1 - [A0A0K0DH97_ANGCA]	199.405	222.426	7	6
A0A0K0CYZ2	SHSP domain-containing protein OS=Angiostrongylus cantonensis OX=6313 PE=3 SV=2 - [A0A0K0CYZ2_ANGCA]	166.068	210.46	7	5
A0A0K0D2E9	Maleylacetoacetate isomerase OS=Angiostrongylus cantonensis OX=6313 PE=3 SV=1 - [A0A0K0D2E9_ANGCA]	140.594	89.54	7	4
A0A158PB98	V-type proton ATPase proteolipid subunit OS=Angiostrongylus cantonensis OX=6313 PE=3 SV=1 - [A0A158PB98_ANGCA]	219.829	129.465	7	4
A0A0K0DKR3	GTP-binding nuclear protein OS=Angiostrongylus cantonensis OX=6313 PE=3 SV=1 - [A0A0K0DKR3_ANGCA]	140.761	94.7118	7	4
A0A0K0CW59	RNA helicase OS=Angiostrongylus cantonensis OX=6313 PE=4 SV=1 - [A0A0K0CW59_ANGCA]	125.965	87.7179	7	4
A0A0K0D7E7	USP7_ICP0_bdg domain-containing protein OS=Angiostrongylus cantonensis OX=6313 PE=4 SV=1 - [A0A0K0D7E7_ANGCA]	243.685	144.117	7	4
A0A0K0D9K1	Acyl-peptide hydrolase OS=Angiostrongylus cantonensis OX=6313 PE=4 SV=1 - [A0A0K0D9K1_ANGCA]	237.3	178.49	7	4
A0A0K0DDD5	26S proteasome non-ATPase regulatory subunit 13 OS=Angiostrongylus cantonensis OX=6313 PE=3 SV=1 - [A0A0K0DDD5_ANGCA]	140.84	92.3033	7	3
A0A158P7H1	26S proteasome non-ATPase regulatory subunit 2 OS=Angiostrongylus cantonensis OX=6313 PE=3 SV=1 - [A0A158P7H1_ANGCA]	182.419	95.3349	7	3
A0A158P8U8	V-type proton ATPase subunit H OS=Angiostrongylus cantonensis OX=6313 PE=3 SV=1 - [A0A158P8U8_ANGCA]	192.913	29.99	7	2
A0A0K0CXT9	Thioredoxin domain-containing protein OS=Angiostrongylus cantonensis OX=6313 PE=4 SV=1 - [A0A0K0CXT9_ANGCA]	118.779	281.436	6	11
C7BVL5	Putative synaptic vesicle 2-related protein OS=Angiostrongylus cantonensis OX=6313 GN=sv2-related protein 2 PE=2 SV=1 - [C7BVL5_ANGCA]	141.102	232.535	6	8
A0A158P960	Phosphotransferase OS=Angiostrongylus cantonensis OX=6313 PE=3 SV=1 - [A0A158P960_ANGCA]	266.424	204.276	6	6
A0A0K0DCA3	Pyr_redox_dim domain-containing protein OS=Angiostrongylus cantonensis OX=6313 PE=4 SV=1 - [A0A0K0DCA3_ANGCA]	132.515	123.293	6	6
A0A158P9I9	S-(hydroxymethyl)glutathione dehydrogenase OS=Angiostrongylus cantonensis OX=6313 PE=3 SV=1 - [A0A158P9I9_ANGCA]	195.724	193.028	6	6
A0A0K0CZZ1	Pribosyltran domain-containing protein OS=Angiostrongylus cantonensis OX=6313 PE=4 SV=1 - [A0A0K0CZZ1_ANGCA]	100.297	120.479	6	5
A0A0K0D3H5	RRM domain-containing protein OS=Angiostrongylus cantonensis OX=6313 PE=4 SV=1 - [A0A0K0D3H5_ANGCA]	162.046	138.88	6	5
A0A0K0DCR9	DNA replication licensing factor MCM7 OS=Angiostrongylus cantonensis OX=6313 GN=MCM7 PE=3 SV=1 - [A0A0K0DCR9_ANGCA]	200.657	196.773	6	5
A0A0K0D6N1	CYTOSOL_AP domain-containing protein OS=Angiostrongylus cantonensis OX=6313 PE=3 SV=1 - [A0A0K0D6N1_ANGCA]	68.73	69.8933	6	4
A0A0K0CUX5	Aldolase_II domain-containing protein OS=Angiostrongylus cantonensis OX=6313 PE=3 SV=1 - [A0A0K0CUX5_ANGCA]	211.895	101.267	6	4
A0A0K0DIE8	AP3A hydrolase OS=Angiostrongylus cantonensis OX=6313 PE=3 SV=1 - [A0A0K0DIE8_ANGCA]	111.857	63.4433	6	3
A0A0K0CZH5	AAA domain-containing protein OS=Angiostrongylus cantonensis OX=6313 PE=3 SV=1 - [A0A0K0CZH5_ANGCA]	135.553	69.0267	6	3
A0A158P7Q6	Putative elongation factor 1-beta/1-delta 1 OS=Angiostrongylus cantonensis OX=6313 PE=3 SV=1 - [A0A158P7Q6_ANGCA]	148.18	32.6	6	2
A0A0K0CT41	Esterase D OS=Angiostrongylus cantonensis OX=6313 PE=3 SV=1 - [A0A0K0CT41_ANGCA]	80.56	24.6	6	2
A0A0K0DNI0	BRO1 domain-containing protein OS=Angiostrongylus cantonensis OX=6313 PE=4 SV=1 - [A0A0K0DNI0_ANGCA]	156.015	77.14	6	2
A0A0K0DP29	Annexin OS=Angiostrongylus cantonensis OX=6313 PE=3 SV=1 - [A0A0K0DP29_ANGCA]	116.594	290.07	5	8
A0A0K0DKI5	Alpha-carbonic anhydrase domain-containing protein OS=Angiostrongylus cantonensis OX=6313 PE=3 SV=1 - [A0A0K0DKI5_ANGCA]	52.6767	150.582	5	7
A0A0K0DEI9	MSP domain-containing protein OS=Angiostrongylus cantonensis OX=6313 PE=4 SV=1 - [A0A0K0DEI9_ANGCA]	138.258	206.884	5	7
A0A0K0D4I4	DJ-1_PfpI domain-containing protein OS=Angiostrongylus cantonensis OX=6313 PE=4 SV=1 - [A0A0K0D4I4_ANGCA]	145.97	254.545	5	7
A0A158P6G0	Legumain OS=Angiostrongylus cantonensis OX=6313 PE=3 SV=1 - [A0A158P6G0_ANGCA]	196.896	201.347	5	6
A0A0K0DLS3	START domain-containing protein OS=Angiostrongylus cantonensis OX=6313 PE=4 SV=1 - [A0A0K0DLS3_ANGCA]	150.23	172.61	5	6
A0A0K0CW38	Receptor expression-enhancing protein OS=Angiostrongylus cantonensis OX=6313 PE=3 SV=1 - [A0A0K0CW38_ANGCA]	179.03	249.721	5	6
A0A0K0DKE8	Abhydrolase_2 domain-containing protein OS=Angiostrongylus cantonensis OX=6313 PE=3 SV=1 - [A0A0K0DKE8_ANGCA]	303.279	253.669	5	5
A0A0K0DRM3	C-type lectin domain-containing protein OS=Angiostrongylus cantonensis OX=6313 PE=4 SV=1 - [A0A0K0DRM3_ANGCA]	232.768	235.56	5	5
A0A0K0DKT1	Aspartate--tRNA ligase, cytoplasmic OS=Angiostrongylus cantonensis OX=6313 PE=3 SV=1 - [A0A0K0DKT1_ANGCA]	183.096	138.849	5	5
A0A158PCV9	Ubiquitin carboxyl-terminal hydrolase 7 OS=Angiostrongylus cantonensis OX=6313 PE=3 SV=1 - [A0A158PCV9_ANGCA]	146.766	88.6155	5	5
A0A0K0D7D8	Aldedh domain-containing protein OS=Angiostrongylus cantonensis OX=6313 PE=4 SV=1 - [A0A0K0D7D8_ANGCA]	115.383	53.05	5	4
A0A0K0D2P4	Ribosomal protein OS=Angiostrongylus cantonensis OX=6313 PE=3 SV=1 - [A0A0K0D2P4_ANGCA]	234.954	262.903	5	4
A0A0K0DIV0	Acetyl-CoA deacylase OS=Angiostrongylus cantonensis OX=6313 PE=3 SV=1 - [A0A0K0DIV0_ANGCA]	146.78	95.9101	5	4
A0A158PBH7	Glutamine amidotransferase type-1 domain-containing protein OS=Angiostrongylus cantonensis OX=6313 PE=4 SV=1 - [A0A158PBH7_ANGCA]	112.901	87.8727	5	4
A0A0K0CXK5	Serine hydroxymethyltransferase OS=Angiostrongylus cantonensis OX=6313 PE=3 SV=1 - [A0A0K0CXK5_ANGCA]	146.201	83.17	5	3
A0A0K0D0I1	Glutathione-disulfide reductase OS=Angiostrongylus cantonensis OX=6313 PE=4 SV=1 - [A0A0K0D0I1_ANGCA]	146.08	72.18	5	2
A0A0K0DKI8	Isocitrate dehydrogenase [NADP] OS=Angiostrongylus cantonensis OX=6313 PE=3 SV=1 - [A0A0K0DKI8_ANGCA]	121.47	194.533	4	7
A0A0K0CV76	Aldo_ket_red domain-containing protein OS=Angiostrongylus cantonensis OX=6313 PE=4 SV=1 - [A0A0K0CV76_ANGCA]	86.68	169.629	4	7
A0A0K0DFZ4	SERPIN domain-containing protein OS=Angiostrongylus cantonensis OX=6313 PE=4 SV=1 - [A0A0K0DFZ4_ANGCA]	151.776	220.702	4	6
A0A0K0DB78	Aldo_ket_red domain-containing protein OS=Angiostrongylus cantonensis OX=6313 PE=4 SV=1 - [A0A0K0DB78_ANGCA]	102.22	200.52	4	6
A0A0K0DC35	60S ribosomal protein L7a OS=Angiostrongylus cantonensis OX=6313 PE=3 SV=1 - [A0A0K0DC35_ANGCA]	44.07	54.0036	4	5
A0A0K0DP75	Ribose-5-phosphate isomerase OS=Angiostrongylus cantonensis OX=6313 PE=3 SV=1 - [A0A0K0DP75_ANGCA]	29.2167	75.49	4	5
A0A0K0DJF2	3-hydroxyisobutyryl-CoA hydrolase, mitochondrial OS=Angiostrongylus cantonensis OX=6313 PE=3 SV=1 - [A0A0K0DJF2_ANGCA]	108.332	108.062	4	5
A0A0K0DAQ5	CN hydrolase domain-containing protein OS=Angiostrongylus cantonensis OX=6313 PE=4 SV=2 - [A0A0K0DAQ5_ANGCA]	143.524	175.776	4	4
A0A158P6N9	Ubiquitin carboxyl-terminal hydrolase OS=Angiostrongylus cantonensis OX=6313 PE=3 SV=1 - [A0A158P6N9_ANGCA]	60.08	69.58	4	4
A0A0K0DPZ8	Phosphogluconate dehydrogenase (NADP(+)-dependent, decarboxylating) OS=Angiostrongylus cantonensis OX=6313 PE=3 SV=1 - [A0A0K0DPZ8_ANGCA]	296.856	239.084	4	4
A0A0K0DJI2	CAAX farnesyltransferase subunit beta OS=Angiostrongylus cantonensis OX=6313 PE=3 SV=1 - [A0A0K0DJI2_ANGCA]	123.338	94.94	4	4
A0A0K0D497	RuvB-like helicase OS=Angiostrongylus cantonensis OX=6313 PE=3 SV=1 - [A0A0K0D497_ANGCA]	197.41	181.567	4	4
A0A158PCF1	Palmitoyl-protein hydrolase 1 OS=Angiostrongylus cantonensis OX=6313 PE=3 SV=1 - [A0A158PCF1_ANGCA]	177.096	170.64	4	3
A0A0K0CY60	40S ribosomal protein S24 OS=Angiostrongylus cantonensis OX=6313 PE=3 SV=1 - [A0A0K0CY60_ANGCA]	39.1351	41.016	4	3
A0A0K0DQI0	FGAR-AT_linker domain-containing protein OS=Angiostrongylus cantonensis OX=6313 PE=4 SV=1 - [A0A0K0DQI0_ANGCA]	58.26	47.64	4	3
A0A0K0DC46	Citrate synthase OS=Angiostrongylus cantonensis OX=6313 PE=3 SV=2 - [A0A0K0DC46_ANGCA]	97.5524	48.64	4	3
A0A0K0CUB6	Dipeptidyl peptidase 3 OS=Angiostrongylus cantonensis OX=6313 PE=3 SV=1 - [A0A0K0CUB6_ANGCA]	128.76	107.417	4	3
A0A158P8F2	Aminotran_1_2 domain-containing protein OS=Angiostrongylus cantonensis OX=6313 PE=4 SV=1 - [A0A158P8F2_ANGCA]	120.05	70.0133	4	3
A0A158P7S2	COP9 signalosome complex subunit 2 OS=Angiostrongylus cantonensis OX=6313 PE=3 SV=1 - [A0A158P7S2_ANGCA]	177.727	134.933	4	3
A0A0K0D6S9	Glycogen [starch] synthase OS=Angiostrongylus cantonensis OX=6313 PE=3 SV=1 - [A0A0K0D6S9_ANGCA]	83.1667	73.43	4	3
A0A0K0DGB6	ATP-dependent Clp protease proteolytic subunit OS=Angiostrongylus cantonensis OX=6313 PE=3 SV=1 - [A0A0K0DGB6_ANGCA]	30.9427	24.75	4	2
A0A0K0D985	MPN domain-containing protein OS=Angiostrongylus cantonensis OX=6313 PE=3 SV=1 - [A0A0K0D985_ANGCA]	76.84	37.77	4	2
A0A0K0CZ39	Aconitate hydratase, mitochondrial OS=Angiostrongylus cantonensis OX=6313 PE=3 SV=1 - [A0A0K0CZ39_ANGCA]	65.55	32.05	4	2
A0A0K0DF01	Leucyl-tRNA synthetase OS=Angiostrongylus cantonensis OX=6313 PE=3 SV=1 - [A0A0K0DF01_ANGCA]	100.317	37.11	4	2
A0A0K0D5H8	Ribosomal protein L15 OS=Angiostrongylus cantonensis OX=6313 PE=3 SV=1 - [A0A0K0D5H8_ANGCA]	112.167	159.842	3	5
A0A158PCQ9	CX domain-containing protein OS=Angiostrongylus cantonensis OX=6313 PE=4 SV=1 - [A0A158PCQ9_ANGCA]	232.37	235.804	3	5
A0A0K0DDJ5	Reticulon-like protein OS=Angiostrongylus cantonensis OX=6313 PE=4 SV=1 - [A0A0K0DDJ5_ANGCA]	56.8333	51.92	3	4
A0A0K0D136	Protein kinase domain-containing protein OS=Angiostrongylus cantonensis OX=6313 PE=4 SV=1 - [A0A0K0D136_ANGCA]	27.13	31.39	3	4
A0A0K0CY08	Protein kinase domain-containing protein OS=Angiostrongylus cantonensis OX=6313 PE=3 SV=1 - [A0A0K0CY08_ANGCA]	75.3221	48.3598	3	3
A0A0K0DE51	CSD domain-containing protein OS=Angiostrongylus cantonensis OX=6313 PE=4 SV=1 - [A0A0K0DE51_ANGCA]	228.951	140.293	3	3
A0A0K0D7Y3	40S ribosomal protein S18 OS=Angiostrongylus cantonensis OX=6313 PE=3 SV=1 - [A0A0K0D7Y3_ANGCA]	104.476	58.4455	3	3
A0A0K0D407	Isocitrate dehydrogenase [NADP] OS=Angiostrongylus cantonensis OX=6313 PE=3 SV=1 - [A0A0K0D407_ANGCA]	46.1	75.5667	3	3
A0A0K0DQC8	PKS_ER domain-containing protein OS=Angiostrongylus cantonensis OX=6313 PE=4 SV=1 - [A0A0K0DQC8_ANGCA]	112.883	123.467	3	3
A0A0K0DKM4	TOG domain-containing protein OS=Angiostrongylus cantonensis OX=6313 PE=3 SV=1 - [A0A0K0DKM4_ANGCA]	20.96	47.05	3	2
A0A0K0D2X5	Tetraspanin OS=Angiostrongylus cantonensis OX=6313 PE=3 SV=1 - [A0A0K0D2X5_ANGCA]	48.12	92.3678	2	6
A0A0K0D3D0	40S ribosomal protein S2 OS=Angiostrongylus cantonensis OX=6313 PE=3 SV=1 - [A0A0K0D3D0_ANGCA]	41.15	96.6293	2	4
A0A0K0D0J5	26S proteasome non-ATPase regulatory subunit 6 OS=Angiostrongylus cantonensis OX=6313 PE=3 SV=1 - [A0A0K0D0J5_ANGCA]	28.73	54.1921	2	4
A0A0K0DGT4	Peptidase_M23 domain-containing protein OS=Angiostrongylus cantonensis OX=6313 PE=4 SV=3 - [A0A0K0DGT4_ANGCA]	38.24	75.5633	2	3
A0A0K0DQ44	Carbonic anhydrase OS=Angiostrongylus cantonensis OX=6313 PE=3 SV=1 - [A0A0K0DQ44_ANGCA]	31.19	28.5567	2	3
A0A0K0DQ27	U-box domain-containing protein OS=Angiostrongylus cantonensis OX=6313 PE=3 SV=1 - [A0A0K0DQ27_ANGCA]	39.1	86.5919	2	3

## Sheet: Table S3
Table S3 Identification of shared EV proteins in the proteomes of A. cantonensis L5 and adult worms
Accession	Description	# PSM Ad-kit	# PSM Ad-Trad	# PSM L5-Kit	# PSM L5-trad	EV protein
A0A0K0D9H0	Putative Heat Shock Protein OS=Angiostrongylus cantonensis OX=6313 PE=3 SV=1 - [A0A0K0D9H0_ANGCA]	349	271	426	118	EV protein
A0A0K0CVJ3	HATPase_c domain-containing protein OS=Angiostrongylus cantonensis OX=6313 PE=3 SV=1 - [A0A0K0CVJ3_ANGCA]	246	217	106	119	Non-EV
A0A0K0CUV9	2-phospho-D-glycerate hydro-lyase OS=Angiostrongylus cantonensis OX=6313 PE=3 SV=1 - [A0A0K0CUV9_ANGCA]	108	102	153	165	Non-EV
A0A0K0CTU4	Catalase OS=Angiostrongylus cantonensis OX=6313 PE=3 SV=1 - [A0A0K0CTU4_ANGCA]	106	128	90	42	EV protein
A0A0K0CZI7	HATPase_c domain-containing protein OS=Angiostrongylus cantonensis OX=6313 PE=3 SV=1 - [A0A0K0CZI7_ANGCA]	103	60	89	94	Non-EV
A0A0K0DDS4	Fructose-bisphosphate aldolase OS=Angiostrongylus cantonensis OX=6313 PE=3 SV=1 - [A0A0K0DDS4_ANGCA]	94	117	35	36	Non-EV
A0A158P8B1	Annexin OS=Angiostrongylus cantonensis OX=6313 PE=3 SV=1 - [A0A158P8B1_ANGCA]	84	121	262	267	EV protein
A0A158P9R5	1,4-alpha-glucan branching enzyme OS=Angiostrongylus cantonensis OX=6313 PE=3 SV=1 - [A0A158P9R5_ANGCA]	81	77	40	34	Non-EV
A0A0K0DAR9	Alpha-1,4 glucan phosphorylase OS=Angiostrongylus cantonensis OX=6313 PE=3 SV=1 - [A0A0K0DAR9_ANGCA]	80	83	93	95	Non-EV
A0A0K0DGX0	Fructose-bisphosphate aldolase OS=Angiostrongylus cantonensis OX=6313 PE=3 SV=1 - [A0A0K0DGX0_ANGCA]	73	68	83	98	Non-EV
A0A0K0DDQ6	Tubulin beta chain OS=Angiostrongylus cantonensis OX=6313 PE=3 SV=1 - [A0A0K0DDQ6_ANGCA]	67	50	50	99	EV protein
A0A0K0CZV4	Tr-type G domain-containing protein OS=Angiostrongylus cantonensis OX=6313 PE=3 SV=1 - [A0A0K0CZV4_ANGCA]	67	32	69	74	Non-EV
A0A0K0DC78	Rab GDP dissociation inhibitor OS=Angiostrongylus cantonensis OX=6313 PE=3 SV=1 - [A0A0K0DC78_ANGCA]	66	76	92	86	Non-EV
A0A0K0DMA6	Glutamate dehydrogenase OS=Angiostrongylus cantonensis OX=6313 PE=3 SV=1 - [A0A0K0DMA6_ANGCA]	63	87	11	37	EV protein
A0A0K0CXC1	Vesicle-fusing ATPase OS=Angiostrongylus cantonensis OX=6313 PE=4 SV=1 - [A0A0K0CXC1_ANGCA]	59	28	38	38	EV protein
A0A0K0DK12	Glyceraldehyde-3-phosphate dehydrogenase OS=Angiostrongylus cantonensis OX=6313 PE=3 SV=1 - [A0A0K0DK12_ANGCA]	58	47	49	68	EV protein
A0A0K0CXW0	Transket_pyr domain-containing protein OS=Angiostrongylus cantonensis OX=6313 PE=4 SV=1 - [A0A0K0CXW0_ANGCA]	58	49	44	56	Non-EV
A0A0K0D9J3	Aspartyl protease inhibitor OS=Angiostrongylus cantonensis OX=6313 PE=3 SV=1 - [A0A0K0D9J3_ANGCA]	58	70	54	87	Non-EV
A0A0K0DFM8	UTP--glucose-1-phosphate uridylyltransferase OS=Angiostrongylus cantonensis OX=6313 PE=3 SV=1 - [A0A0K0DFM8_ANGCA]	58	42	29	17	Non-EV
A0A0K0DJC2	SHSP domain-containing protein OS=Angiostrongylus cantonensis OX=6313 PE=3 SV=1 - [A0A0K0DJC2_ANGCA]	58	55	24	20	Non-EV
A0A158P932	Protein disulfide-isomerase OS=Angiostrongylus cantonensis OX=6313 PE=3 SV=1 - [A0A158P932_ANGCA]	55	68	89	77	EV protein
A0A0K0D370	Protein disulfide-isomerase OS=Angiostrongylus cantonensis OX=6313 PE=3 SV=1 - [A0A0K0D370_ANGCA]	53	62	223	196	EV protein
A0A0K0CTT0	Tubulin alpha chain OS=Angiostrongylus cantonensis OX=6313 PE=3 SV=1 - [A0A0K0CTT0_ANGCA]	52	35	43	88	EV protein
A0A0K0DJZ2	TROVE domain-containing protein OS=Angiostrongylus cantonensis OX=6313 PE=3 SV=1 - [A0A0K0DJZ2_ANGCA]	50	62	33	53	EV protein
A0A158PB27	Galectin OS=Angiostrongylus cantonensis OX=6313 PE=4 SV=1 - [A0A158PB27_ANGCA]	49	103	251	297	Non-EV
A0A158P7E8	Gal_mutarotas_2 domain-containing protein OS=Angiostrongylus cantonensis OX=6313 PE=3 SV=1 - [A0A158P7E8_ANGCA]	48	102	129	150	Non-EV
A0A0K0DDP7	Calreticulin OS=Angiostrongylus cantonensis OX=6313 PE=3 SV=1 - [A0A0K0DDP7_ANGCA]	45	24	21	16	EV protein
A0A0K0DD50	Tubulin beta chain OS=Angiostrongylus cantonensis OX=6313 PE=3 SV=1 - [A0A0K0DD50_ANGCA]	41	30	37	74	EV protein
A0A158PBI5	Ferritin OS=Angiostrongylus cantonensis OX=6313 PE=3 SV=1 - [A0A158PBI5_ANGCA]	41	53	8	40	EV protein
A0A0K0D2C0	Pyruvate kinase OS=Angiostrongylus cantonensis OX=6313 PE=3 SV=1 - [A0A0K0D2C0_ANGCA]	39	24	21	36	EV protein
A0A0K0D6B5	CBM_48 domain-containing protein OS=Angiostrongylus cantonensis OX=6313 PE=4 SV=1 - [A0A0K0D6B5_ANGCA]	39	28	8	12	Non-EV
A0A0K0D9R8	L-lactate dehydrogenase OS=Angiostrongylus cantonensis OX=6313 PE=3 SV=1 - [A0A0K0D9R8_ANGCA]	37	12	18	32	EV protein
A0A158P9T3	Moesin/ezrin/radixin homolog 1 OS=Angiostrongylus cantonensis OX=6313 PE=4 SV=1 - [A0A158P9T3_ANGCA]	37	74	100	254	Non-EV
A0A158P7E9	Elongation factor 1-alpha OS=Angiostrongylus cantonensis OX=6313 PE=3 SV=1 - [A0A158P7E9_ANGCA]	35	26	34	32	EV protein
A0A0K0D232	Protein disulfide-isomerase OS=Angiostrongylus cantonensis OX=6313 PE=3 SV=1 - [A0A0K0D232_ANGCA]	34	16	74	20	EV protein
A0A0K0D9Q4	ATP synthase subunit beta OS=Angiostrongylus cantonensis OX=6313 PE=3 SV=1 - [A0A0K0D9Q4_ANGCA]	34	18	19	20	EV protein
A0A158P939	Cathepsin X OS=Angiostrongylus cantonensis OX=6313 PE=3 SV=1 - [A0A158P939_ANGCA]	33	28	62	32	EV protein
A0A158P7I0	UBA_e1_C domain-containing protein OS=Angiostrongylus cantonensis OX=6313 PE=3 SV=1 - [A0A158P7I0_ANGCA]	33	13	12	24	Non-EV
A0A158P6P6	Staphylococcal nuclease domain-containing protein OS=Angiostrongylus cantonensis OX=6313 PE=4 SV=1 - [A0A158P6P6_ANGCA]	32	8	29	10	EV protein
A0A158P988	Gal_mutarotas_2 domain-containing protein OS=Angiostrongylus cantonensis OX=6313 PE=3 SV=1 - [A0A158P988_ANGCA]	31	23	34	31	Non-EV
A0A0K0D4R2	Glutaredoxin domain-containing protein OS=Angiostrongylus cantonensis OX=6313 PE=3 SV=1 - [A0A0K0D4R2_ANGCA]	30	33	52	16	EV protein
A0A0K0DI98	Glucose-6-phosphate isomerase OS=Angiostrongylus cantonensis OX=6313 PE=3 SV=2 - [A0A0K0DI98_ANGCA]	30	52	41	56	EV protein
A0A158P749	T-complex protein 1 subunit eta OS=Angiostrongylus cantonensis OX=6313 PE=3 SV=1 - [A0A158P749_ANGCA]	30	24	12	17	Non-EV
A0A0K0D490	Tubulin alpha chain OS=Angiostrongylus cantonensis OX=6313 PE=3 SV=1 - [A0A0K0D490_ANGCA]	29	19	34	55	EV protein
A0A0K0DC11	Fumarate hydratase OS=Angiostrongylus cantonensis OX=6313 PE=3 SV=1 - [A0A0K0DC11_ANGCA]	29	15	40	26	EV protein
A0A158PBI2	Galectin OS=Angiostrongylus cantonensis OX=6313 PE=4 SV=1 - [A0A158PBI2_ANGCA]	29	42	112	94	Non-EV
A0A0K0CTC6	Elongation factor 1-alpha OS=Angiostrongylus cantonensis OX=6313 PE=3 SV=1 - [A0A0K0CTC6_ANGCA]	28	25	31	34	EV protein
A0A158P8B8	L-lactate dehydrogenase OS=Angiostrongylus cantonensis OX=6313 PE=3 SV=1 - [A0A158P8B8_ANGCA]	28	31	52	78	EV protein
A0A158PAL2	Aldedh domain-containing protein OS=Angiostrongylus cantonensis OX=6313 PE=3 SV=1 - [A0A158PAL2_ANGCA]	28	21	4	6	Non-EV
A0A0K0D2L7	Peptidyl-prolyl cis-trans isomerase OS=Angiostrongylus cantonensis OX=6313 PE=3 SV=1 - [A0A0K0D2L7_ANGCA]	27	27	42	24	EV protein
A0A0K0CXX0	CCT-beta OS=Angiostrongylus cantonensis OX=6313 PE=3 SV=2 - [A0A0K0CXX0_ANGCA]	27	19	12	15	Non-EV
A0A158PA17	T-complex protein 1 subunit gamma OS=Angiostrongylus cantonensis OX=6313 PE=3 SV=1 - [A0A158PA17_ANGCA]	27	20	10	18	Non-EV
A0A158PB90	Phosphoglycerate mutase (2,3-diphosphoglycerate-independent) OS=Angiostrongylus cantonensis OX=6313 PE=3 SV=1 - [A0A158PB90_ANGCA]	26	36	45	47	EV protein
A0A158P6W2	Arginine kinase OS=Angiostrongylus cantonensis OX=6313 PE=3 SV=1 - [A0A158P6W2_ANGCA]	26	8	8	6	Non-EV
A0A158P864	Nucleoside diphosphate kinase OS=Angiostrongylus cantonensis OX=6313 PE=3 SV=1 - [A0A158P864_ANGCA]	26	29	20	24	Non-EV
A0A0K0CWI0	Thioredoxin domain-containing protein OS=Angiostrongylus cantonensis OX=6313 PE=3 SV=1 - [A0A0K0CWI0_ANGCA]	24	18	54	45	EV protein
A0A0K0CZL3	Aldehyde dehydrogenase (NAD(+)) OS=Angiostrongylus cantonensis OX=6313 PE=3 SV=1 - [A0A0K0CZL3_ANGCA]	24	12	21	22	EV protein
A0A0K0DHT3	Proteasome subunit alpha type OS=Angiostrongylus cantonensis OX=6313 PE=3 SV=1 - [A0A0K0DHT3_ANGCA]	23	17	21	17	EV protein
A0A0K0DK46	Proteasome endopeptidase complex OS=Angiostrongylus cantonensis OX=6313 PE=3 SV=1 - [A0A0K0DK46_ANGCA]	23	27	32	19	Non-EV
A0A158PBI7	Galectin OS=Angiostrongylus cantonensis OX=6313 PE=4 SV=1 - [A0A158PBI7_ANGCA]	23	27	58	29	Non-EV
A0A0K0CVM0	CYTOSOL_AP domain-containing protein OS=Angiostrongylus cantonensis OX=6313 PE=3 SV=1 - [A0A0K0CVM0_ANGCA]	22	26	20	24	EV protein
A0A0K0CV28	T-complex protein 1 subunit delta OS=Angiostrongylus cantonensis OX=6313 PE=3 SV=1 - [A0A0K0CV28_ANGCA]	22	13	11	15	Non-EV
A0A0K0DQQ3	Arginine kinase OS=Angiostrongylus cantonensis OX=6313 PE=3 SV=1 - [A0A0K0DQQ3_ANGCA]	22	14	21	26	Non-EV
A0A0K0DAC4	Aspartate aminotransferase OS=Angiostrongylus cantonensis OX=6313 PE=3 SV=1 - [A0A0K0DAC4_ANGCA]	21	34	40	48	EV protein
A0A0K0CST2	Peptidylprolyl isomerase OS=Angiostrongylus cantonensis OX=6313 PE=4 SV=1 - [A0A0K0CST2_ANGCA]	20	17	27	27	EV protein
A0A0K0D2H9	Calsequestrin OS=Angiostrongylus cantonensis OX=6313 PE=3 SV=1 - [A0A0K0D2H9_ANGCA]	20	24	20	20	EV protein
A0A0K0DKV4	Malate dehydrogenase OS=Angiostrongylus cantonensis OX=6313 PE=3 SV=1 - [A0A0K0DKV4_ANGCA]	20	24	11	13	Non-EV
A0A0K0DL20	CCT-theta OS=Angiostrongylus cantonensis OX=6313 PE=3 SV=1 - [A0A0K0DL20_ANGCA]	20	15	12	20	Non-EV
A0A158PCV1	TCTP domain-containing protein OS=Angiostrongylus cantonensis OX=6313 PE=3 SV=1 - [A0A158PCV1_ANGCA]	20	26	39	32	Non-EV
A0A0K0CT32	Ferritin OS=Angiostrongylus cantonensis OX=6313 PE=3 SV=1 - [A0A0K0CT32_ANGCA]	19	29	9	33	EV protein
A0A0K0DCT1	Proteasome subunit alpha type-6 OS=Angiostrongylus cantonensis OX=6313 PE=3 SV=1 - [A0A0K0DCT1_ANGCA]	19	24	28	16	EV protein
A0A158P6I6	Phospholipase B-like OS=Angiostrongylus cantonensis OX=6313 PE=3 SV=1 - [A0A158P6I6_ANGCA]	19	16	8	10	EV protein
A0A0K0DAB9	RNA helicase OS=Angiostrongylus cantonensis OX=6313 PE=3 SV=1 - [A0A0K0DAB9_ANGCA]	19	18	17	42	Non-EV
A0A158P6C3	Myosin_tail_1 domain-containing protein OS=Angiostrongylus cantonensis OX=6313 PE=4 SV=1 - [A0A158P6C3_ANGCA]	19	20	264	16	Non-EV
A0A158PAL4	Glucose-6-phosphate 1-dehydrogenase OS=Angiostrongylus cantonensis OX=6313 PE=3 SV=1 - [A0A158PAL4_ANGCA]	19	12	35	27	Non-EV
A0A0K0D1U0	Adenosylhomocysteinase OS=Angiostrongylus cantonensis OX=6313 PE=3 SV=1 - [A0A0K0D1U0_ANGCA]	18	7	18	24	EV protein
A0A158PAL5	Aspartate aminotransferase OS=Angiostrongylus cantonensis OX=6313 PE=3 SV=1 - [A0A158PAL5_ANGCA]	18	28	29	24	EV protein
A0A0K0CY81	Galectin OS=Angiostrongylus cantonensis OX=6313 PE=4 SV=1 - [A0A0K0CY81_ANGCA]	18	24	45	29	Non-EV
A0A0K0DPU0	Pyr_redox_2 domain-containing protein OS=Angiostrongylus cantonensis OX=6313 PE=3 SV=1 - [A0A0K0DPU0_ANGCA]	18	13	10	4	Non-EV
A0A158P605	Pept_C1 domain-containing protein OS=Angiostrongylus cantonensis OX=6313 PE=3 SV=1 - [A0A158P605_ANGCA]	18	13	21	16	Non-EV
A0A158PAC5	Acetyltransferase component of pyruvate dehydrogenase complex OS=Angiostrongylus cantonensis OX=6313 PE=3 SV=1 - [A0A158PAC5_ANGCA]	18	14	10	6	Non-EV
A0A158PBQ5	SAP domain-containing protein OS=Angiostrongylus cantonensis OX=6313 PE=4 SV=1 - [A0A158PBQ5_ANGCA]	18	14	41	11	Non-EV
A0A158P5R7	Fumarylacetoacetase OS=Angiostrongylus cantonensis OX=6313 PE=3 SV=1 - [A0A158P5R7_ANGCA]	17	26	18	17	EV protein
A0A0K0CXK8	Saposin B-type domain-containing protein OS=Angiostrongylus cantonensis OX=6313 PE=4 SV=1 - [A0A0K0CXK8_ANGCA]	17	23	25	32	Non-EV
A0A0K0D741	FABP domain-containing protein OS=Angiostrongylus cantonensis OX=6313 PE=3 SV=1 - [A0A0K0D741_ANGCA]	17	30	66	77	Non-EV
A0A0K0DH24	WD_REPEATS_REGION domain-containing protein OS=Angiostrongylus cantonensis OX=6313 PE=3 SV=1 - [A0A0K0DH24_ANGCA]	17	8	4	10	Non-EV
A0A158PB99	PPIase cyclophilin-type domain-containing protein OS=Angiostrongylus cantonensis OX=6313 PE=3 SV=1 - [A0A158PB99_ANGCA]	17	17	23	18	Non-EV
A0A0K0DCI2	Histone H4 OS=Angiostrongylus cantonensis OX=6313 PE=3 SV=1 - [A0A0K0DCI2_ANGCA]	16	14	48	69	EV protein
A0A158PC34	Fructose-bisphosphatase OS=Angiostrongylus cantonensis OX=6313 PE=3 SV=1 - [A0A158PC34_ANGCA]	16	16	6	7	EV protein
A0A0K0CZ46	Malate dehydrogenase OS=Angiostrongylus cantonensis OX=6313 PE=3 SV=1 - [A0A0K0CZ46_ANGCA]	16	17	20	20	Non-EV
A0A0K0D9Y8	ADSL_C domain-containing protein OS=Angiostrongylus cantonensis OX=6313 PE=4 SV=1 - [A0A0K0D9Y8_ANGCA]	16	10	13	8	Non-EV
A0A0K0CT44	Major sperm protein OS=Angiostrongylus cantonensis OX=6313 PE=4 SV=1 - [A0A0K0CT44_ANGCA]	15	11	11	10	EV protein
A0A0K0D983	Proteasome subunit beta OS=Angiostrongylus cantonensis OX=6313 PE=3 SV=1 - [A0A0K0D983_ANGCA]	15	15	26	11	EV protein
A0A0K0DD64	Proteasome subunit alpha type OS=Angiostrongylus cantonensis OX=6313 PE=3 SV=1 - [A0A0K0DD64_ANGCA]	15	11	15	4	EV protein
A0A0K0DHN4	Transaldolase OS=Angiostrongylus cantonensis OX=6313 PE=3 SV=1 - [A0A0K0DHN4_ANGCA]	15	26	27	32	EV protein
A0A0K0DJ29	ATP synthase subunit alpha OS=Angiostrongylus cantonensis OX=6313 PE=3 SV=2 - [A0A0K0DJ29_ANGCA]	15	12	7	5	EV protein
A0A0K0D0G7	SHSP domain-containing protein OS=Angiostrongylus cantonensis OX=6313 PE=3 SV=1 - [A0A0K0D0G7_ANGCA]	15	17	10	15	Non-EV
A0A0K0D2F1	ATP citrate synthase OS=Angiostrongylus cantonensis OX=6313 PE=4 SV=1 - [A0A0K0D2F1_ANGCA]	14	6	8	7	EV protein
A0A0K0D9N7	Asparagine--tRNA ligase OS=Angiostrongylus cantonensis OX=6313 PE=3 SV=1 - [A0A0K0D9N7_ANGCA]	14	9	5	6	EV protein
A0A0K0DBN3	Cystatin domain-containing protein OS=Angiostrongylus cantonensis OX=6313 PE=4 SV=1 - [A0A0K0DBN3_ANGCA]	14	28	40	46	Non-EV
A0A0K0DDX9	Peptidase S1 domain-containing protein OS=Angiostrongylus cantonensis OX=6313 PE=4 SV=1 - [A0A0K0DDX9_ANGCA]	14	14	19	4	Non-EV
A0A0K0DBG3	Aminopeptidase OS=Angiostrongylus cantonensis OX=6313 PE=3 SV=2 - [A0A0K0DBG3_ANGCA]	13	12	40	47	EV protein
A0A0K0DCN2	Glucosidase 2 subunit beta OS=Angiostrongylus cantonensis OX=6313 PE=4 SV=1 - [A0A0K0DCN2_ANGCA]	13	6	10	10	EV protein
A0A158P8H7	Homogentisate 1,2-dioxygenase OS=Angiostrongylus cantonensis OX=6313 PE=3 SV=1 - [A0A158P8H7_ANGCA]	13	4	39	56	EV protein
A0A158P8U4	Calponin-homology (CH) domain-containing protein OS=Angiostrongylus cantonensis OX=6313 PE=4 SV=1 - [A0A158P8U4_ANGCA]	13	17	23	44	EV protein
A0A0K0D5E2	GST N-terminal domain-containing protein OS=Angiostrongylus cantonensis OX=6313 PE=4 SV=1 - [A0A0K0D5E2_ANGCA]	13	25	28	27	Non-EV
A0A0K0D8N9	Thioredoxin domain-containing protein OS=Angiostrongylus cantonensis OX=6313 PE=3 SV=1 - [A0A0K0D8N9_ANGCA]	13	11	8	7	Non-EV
A0A158P8M2	cGMP-dependent protein kinase OS=Angiostrongylus cantonensis OX=6313 PE=3 SV=1 - [A0A158P8M2_ANGCA]	13	8	6	32	Non-EV
A0A158PCE0	SCP domain-containing protein OS=Angiostrongylus cantonensis OX=6313 PE=4 SV=1 - [A0A158PCE0_ANGCA]	13	23	22	14	Non-EV
A0A158P624	Proteasome subunit alpha type OS=Angiostrongylus cantonensis OX=6313 PE=3 SV=1 - [A0A158P624_ANGCA]	12	15	16	9	EV protein
A0A0K0CSW7	Myosin motor domain-containing protein OS=Angiostrongylus cantonensis OX=6313 PE=3 SV=2 - [A0A0K0CSW7_ANGCA]	12	3	152	48	Non-EV
A0A0K0D5U8	CYTOSOL_AP domain-containing protein OS=Angiostrongylus cantonensis OX=6313 PE=3 SV=1 - [A0A0K0D5U8_ANGCA]	12	14	12	7	Non-EV
A0A0K0DF44	Endo/exonuclease/phosphatase domain-containing protein OS=Angiostrongylus cantonensis OX=6313 PE=4 SV=1 - [A0A0K0DF44_ANGCA]	12	10	18	8	Non-EV
A0A0K0DG98	IMPDH domain-containing protein OS=Angiostrongylus cantonensis OX=6313 PE=4 SV=1 - [A0A0K0DG98_ANGCA]	12	4	4	4	Non-EV
A0A0K0DK72	Lipid binding protein family member OS=Angiostrongylus cantonensis OX=6313 PE=3 SV=1 - [A0A0K0DK72_ANGCA]	12	21	20	27	Non-EV
A0A0K0DNU9	H(+)-transporting two-sector ATPase OS=Angiostrongylus cantonensis OX=6313 PE=3 SV=1 - [A0A0K0DNU9_ANGCA]	12	14	50	102	Non-EV
A0A158PBE4	Orotate phosphoribosyltransferase OS=Angiostrongylus cantonensis OX=6313 PE=3 SV=1 - [A0A158PBE4_ANGCA]	12	9	3	10	Non-EV
A0A0K0CX31	40S ribosomal protein S8 OS=Angiostrongylus cantonensis OX=6313 PE=3 SV=1 - [A0A0K0CX31_ANGCA]	11	14	11	9	EV protein
A0A0K0D1Y8	Carboxypeptidase OS=Angiostrongylus cantonensis OX=6313 PE=3 SV=1 - [A0A0K0D1Y8_ANGCA]	11	12	10	12	EV protein
A0A0K0D9Z0	Proteasome subunit beta type-7 OS=Angiostrongylus cantonensis OX=6313 PE=4 SV=1 - [A0A0K0D9Z0_ANGCA]	11	12	9	3	EV protein
A0A158P6B0	Coatomer subunit gamma OS=Angiostrongylus cantonensis OX=6313 PE=3 SV=1 - [A0A158P6B0_ANGCA]	11	8	4	9	EV protein
A0A0K0D371	PFK domain-containing protein OS=Angiostrongylus cantonensis OX=6313 PE=4 SV=1 - [A0A0K0D371_ANGCA]	11	12	9	18	Non-EV
A0A0K0DN83	Histone H2B OS=Angiostrongylus cantonensis OX=6313 PE=3 SV=1 - [A0A0K0DN83_ANGCA]	11	16	36	23	Non-EV
A0A0K0DNB5	Proteasome endopeptidase complex OS=Angiostrongylus cantonensis OX=6313 PE=4 SV=1 - [A0A0K0DNB5_ANGCA]	11	14	14	8	Non-EV
A0A0K0DQ80	A2M domain-containing protein OS=Angiostrongylus cantonensis OX=6313 PE=3 SV=1 - [A0A0K0DQ80_ANGCA]	11	14	37	64	Non-EV
A0A0K0DR47	Alpha-L-fucosidase OS=Angiostrongylus cantonensis OX=6313 PE=3 SV=1 - [A0A0K0DR47_ANGCA]	11	8	18	15	Non-EV
A0A0K0CWH9	2-deoxy-D-ribose 5-phosphate aldolase OS=Angiostrongylus cantonensis OX=6313 PE=4 SV=1 - [A0A0K0CWH9_ANGCA]	10	9	3	4	EV protein
A0A0K0D5F0	Inositol-3-phosphate synthase OS=Angiostrongylus cantonensis OX=6313 PE=3 SV=1 - [A0A0K0D5F0_ANGCA]	10	3	6	18	EV protein
A0A0K0DBT5	Profilin OS=Angiostrongylus cantonensis OX=6313 PE=3 SV=1 - [A0A0K0DBT5_ANGCA]	10	16	14	15	EV protein
A0A0K0CZI8	0013H08 OS=Angiostrongylus cantonensis OX=6313 PE=4 SV=1 - [A0A0K0CZI8_ANGCA]	10	16	11	20	Non-EV
A0A0K0D228	Phosphogluconate dehydrogenase (NADP(+)-dependent, decarboxylating) OS=Angiostrongylus cantonensis OX=6313 PE=3 SV=1 - [A0A0K0D228_ANGCA]	10	5	14	18	Non-EV
A0A0K0D4R6	Pdase_M17_N2 domain-containing protein OS=Angiostrongylus cantonensis OX=6313 PE=4 SV=1 - [A0A0K0D4R6_ANGCA]	10	15	10	4	Non-EV
A0A0K0D6D0	M20_dimer domain-containing protein OS=Angiostrongylus cantonensis OX=6313 PE=3 SV=1 - [A0A0K0D6D0_ANGCA]	10	3	5	10	Non-EV
A0A0K0D904	AIR carboxylase OS=Angiostrongylus cantonensis OX=6313 PE=3 SV=1 - [A0A0K0D904_ANGCA]	10	9	13	13	Non-EV
A0A0K0DII7	4-hydroxyphenylpyruvate dioxygenase OS=Angiostrongylus cantonensis OX=6313 PE=3 SV=1 - [A0A0K0DII7_ANGCA]	10	23	39	55	Non-EV
A0A0K0D5A7	Threonyl-tRNA synthetase OS=Angiostrongylus cantonensis OX=6313 PE=3 SV=1 - [A0A0K0D5A7_ANGCA]	9	7	4	7	EV protein
A0A0K0DIL1	Proteasome subunit alpha type OS=Angiostrongylus cantonensis OX=6313 PE=3 SV=1 - [A0A0K0DIL1_ANGCA]	9	12	20	6	EV protein
A0A0K0DLX8	PGM_PMM_I domain-containing protein OS=Angiostrongylus cantonensis OX=6313 PE=3 SV=1 - [A0A0K0DLX8_ANGCA]	9	4	3	6	Non-EV
A0A0K0D0I2	Pyr_redox_2 domain-containing protein OS=Angiostrongylus cantonensis OX=6313 PE=3 SV=1 - [A0A0K0D0I2_ANGCA]	8	12	9	10	EV protein
A0A0K0D314	Histone H2A OS=Angiostrongylus cantonensis OX=6313 PE=3 SV=1 - [A0A0K0D314_ANGCA]	8	10	16	11	EV protein
A0A0K0DBR0	Proteasome subunit beta OS=Angiostrongylus cantonensis OX=6313 PE=3 SV=1 - [A0A0K0DBR0_ANGCA]	8	13	13	6	EV protein
A0A0K0DD39	Inositol-1-monophosphatase OS=Angiostrongylus cantonensis OX=6313 PE=3 SV=1 - [A0A0K0DD39_ANGCA]	8	15	11	14	EV protein
A0A0K0DGW4	Proteasome subunit beta type-3 OS=Angiostrongylus cantonensis OX=6313 PE=4 SV=1 - [A0A0K0DGW4_ANGCA]	8	10	15	6	EV protein
A0A158P8M1	Seryl-tRNA synthetase OS=Angiostrongylus cantonensis OX=6313 PE=4 SV=1 - [A0A158P8M1_ANGCA]	8	11	17	17	EV protein
A0A158P9L4	Calpain catalytic domain-containing protein OS=Angiostrongylus cantonensis OX=6313 PE=3 SV=1 - [A0A158P9L4_ANGCA]	8	5	6	4	EV protein
A0A0K0CVP2	Cytochrome c domain-containing protein OS=Angiostrongylus cantonensis OX=6313 PE=3 SV=1 - [A0A0K0CVP2_ANGCA]	8	17	9	7	Non-EV
A0A0K0CXF8	TPR_REGION domain-containing protein OS=Angiostrongylus cantonensis OX=6313 PE=4 SV=1 - [A0A0K0CXF8_ANGCA]	8	7	9	15	Non-EV
A0A0K0D4M7	Thioredoxin domain-containing protein OS=Angiostrongylus cantonensis OX=6313 PE=4 SV=1 - [A0A0K0D4M7_ANGCA]	8	5	10	10	Non-EV
A0A0K0D6Z8	CoA_binding domain-containing protein OS=Angiostrongylus cantonensis OX=6313 PE=4 SV=1 - [A0A0K0D6Z8_ANGCA]	8	6	8	8	Non-EV
A0A0K0DP23	AAA domain-containing protein OS=Angiostrongylus cantonensis OX=6313 PE=3 SV=1 - [A0A0K0DP23_ANGCA]	8	8	4	6	Non-EV
A0A0K0DPJ7	A2M_N_2 domain-containing protein OS=Angiostrongylus cantonensis OX=6313 PE=4 SV=1 - [A0A0K0DPJ7_ANGCA]	8	5	8	13	Non-EV
A0A158PAM4	TPR_REGION domain-containing protein OS=Angiostrongylus cantonensis OX=6313 PE=4 SV=1 - [A0A158PAM4_ANGCA]	8	4	10	7	Non-EV
A0A0K0D2E9	Maleylacetoacetate isomerase OS=Angiostrongylus cantonensis OX=6313 PE=3 SV=1 - [A0A0K0D2E9_ANGCA]	7	4	18	22	EV protein
A0A0K0D2S7	Proteasome subunit beta OS=Angiostrongylus cantonensis OX=6313 PE=3 SV=1 - [A0A0K0D2S7_ANGCA]	7	8	6	4	EV protein
A0A0K0D9K1	Acyl-peptide hydrolase OS=Angiostrongylus cantonensis OX=6313 PE=4 SV=1 - [A0A0K0D9K1_ANGCA]	7	4	5	5	EV protein
A0A0K0DIQ5	Superoxide dismutase [Cu-Zn] OS=Angiostrongylus cantonensis OX=6313 PE=3 SV=1 - [A0A0K0DIQ5_ANGCA]	7	13	16	15	EV protein
A0A0K0DRK2	Histone H3 OS=Angiostrongylus cantonensis OX=6313 PE=3 SV=1 - [A0A0K0DRK2_ANGCA]	7	7	12	14	EV protein
A0A0K0DDD5	26S proteasome non-ATPase regulatory subunit 13 OS=Angiostrongylus cantonensis OX=6313 PE=3 SV=1 - [A0A0K0DDD5_ANGCA]	7	3	9	5	Non-EV
A0A0K0DH49	DUF148 domain-containing protein OS=Angiostrongylus cantonensis OX=6313 PE=4 SV=1 - [A0A0K0DH49_ANGCA]	7	10	22	18	Non-EV
A0A0K0DKR3	GTP-binding nuclear protein OS=Angiostrongylus cantonensis OX=6313 PE=3 SV=1 - [A0A0K0DKR3_ANGCA]	7	4	4	5	Non-EV
A0A158P8U8	V-type proton ATPase subunit H OS=Angiostrongylus cantonensis OX=6313 PE=3 SV=1 - [A0A158P8U8_ANGCA]	7	2	17	48	Non-EV
A0A158PB98	V-type proton ATPase proteolipid subunit OS=Angiostrongylus cantonensis OX=6313 PE=3 SV=1 - [A0A158PB98_ANGCA]	7	4	15	43	Non-EV
A0A158PBD9	B30.2/SPRY domain-containing protein OS=Angiostrongylus cantonensis OX=6313 PE=3 SV=1 - [A0A158PBD9_ANGCA]	7	15	19	11	Non-EV
A0A0K0CXT9	Thioredoxin domain-containing protein OS=Angiostrongylus cantonensis OX=6313 PE=4 SV=1 - [A0A0K0CXT9_ANGCA]	6	11	12	13	EV protein
A0A0K0DNI0	BRO1 domain-containing protein OS=Angiostrongylus cantonensis OX=6313 PE=4 SV=1 - [A0A0K0DNI0_ANGCA]	6	2	19	35	EV protein
A0A0K0CZZ1	Pribosyltran domain-containing protein OS=Angiostrongylus cantonensis OX=6313 PE=4 SV=1 - [A0A0K0CZZ1_ANGCA]	6	5	14	17	Non-EV
A0A0K0D3H5	RRM domain-containing protein OS=Angiostrongylus cantonensis OX=6313 PE=4 SV=1 - [A0A0K0D3H5_ANGCA]	6	5	4	12	Non-EV
A0A0K0DCA3	Pyr_redox_dim domain-containing protein OS=Angiostrongylus cantonensis OX=6313 PE=4 SV=1 - [A0A0K0DCA3_ANGCA]	6	6	16	6	Non-EV
A0A0K0DIE8	AP3A hydrolase OS=Angiostrongylus cantonensis OX=6313 PE=3 SV=1 - [A0A0K0DIE8_ANGCA]	6	3	7	11	Non-EV
A0A158P7Q6	Putative elongation factor 1-beta/1-delta 1 OS=Angiostrongylus cantonensis OX=6313 PE=3 SV=1 - [A0A158P7Q6_ANGCA]	6	2	5	8	Non-EV
A0A158P960	Phosphotransferase OS=Angiostrongylus cantonensis OX=6313 PE=3 SV=1 - [A0A158P960_ANGCA]	6	6	15	30	Non-EV
A0A158P9I9	S-(hydroxymethyl)glutathione dehydrogenase OS=Angiostrongylus cantonensis OX=6313 PE=3 SV=1 - [A0A158P9I9_ANGCA]	6	6	7	14	Non-EV
C7BVL5	Putative synaptic vesicle 2-related protein OS=Angiostrongylus cantonensis OX=6313 GN=sv2-related protein 2 PE=2 SV=1 - [C7BVL5_ANGCA]	6	8	8	5	Non-EV
A0A0K0CXK5	Serine hydroxymethyltransferase OS=Angiostrongylus cantonensis OX=6313 PE=3 SV=1 - [A0A0K0CXK5_ANGCA]	5	3	7	15	EV protein
A0A0K0D2P4	Ribosomal protein OS=Angiostrongylus cantonensis OX=6313 PE=3 SV=1 - [A0A0K0D2P4_ANGCA]	5	4	10	10	EV protein
A0A0K0DKI5	Alpha-carbonic anhydrase domain-containing protein OS=Angiostrongylus cantonensis OX=6313 PE=3 SV=1 - [A0A0K0DKI5_ANGCA]	5	7	11	13	EV protein
A0A158P6G0	Legumain OS=Angiostrongylus cantonensis OX=6313 PE=3 SV=1 - [A0A158P6G0_ANGCA]	5	6	8	14	EV protein
A0A0K0CW38	Receptor expression-enhancing protein OS=Angiostrongylus cantonensis OX=6313 PE=3 SV=1 - [A0A0K0CW38_ANGCA]	5	6	4	4	Non-EV
A0A0K0D4I4	DJ-1_PfpI domain-containing protein OS=Angiostrongylus cantonensis OX=6313 PE=4 SV=1 - [A0A0K0D4I4_ANGCA]	5	7	8	7	Non-EV
A0A0K0DKE8	Abhydrolase_2 domain-containing protein OS=Angiostrongylus cantonensis OX=6313 PE=3 SV=1 - [A0A0K0DKE8_ANGCA]	5	5	13	14	Non-EV
A0A0K0DP29	Annexin OS=Angiostrongylus cantonensis OX=6313 PE=3 SV=1 - [A0A0K0DP29_ANGCA]	5	8	6	11	Non-EV
A0A158PBH7	Glutamine amidotransferase type-1 domain-containing protein OS=Angiostrongylus cantonensis OX=6313 PE=4 SV=1 - [A0A158PBH7_ANGCA]	5	4	5	7	Non-EV
A0A0K0D985	MPN domain-containing protein OS=Angiostrongylus cantonensis OX=6313 PE=3 SV=1 - [A0A0K0D985_ANGCA]	4	2	5	2	EV protein
A0A0K0DB78	Aldo_ket_red domain-containing protein OS=Angiostrongylus cantonensis OX=6313 PE=4 SV=1 - [A0A0K0DB78_ANGCA]	4	6	5	7	EV protein
A0A0K0DC46	Citrate synthase OS=Angiostrongylus cantonensis OX=6313 PE=3 SV=2 - [A0A0K0DC46_ANGCA]	4	3	5	2	EV protein
A0A0K0DKI8	Isocitrate dehydrogenase [NADP] OS=Angiostrongylus cantonensis OX=6313 PE=3 SV=1 - [A0A0K0DKI8_ANGCA]	4	7	29	39	EV protein
A0A0K0DPZ8	Phosphogluconate dehydrogenase (NADP(+)-dependent, decarboxylating) OS=Angiostrongylus cantonensis OX=6313 PE=3 SV=1 - [A0A0K0DPZ8_ANGCA]	4	4	4	8	EV protein
A0A0K0DQI0	FGAR-AT_linker domain-containing protein OS=Angiostrongylus cantonensis OX=6313 PE=4 SV=1 - [A0A0K0DQI0_ANGCA]	4	3	4	5	EV protein
A0A158P6N9	Ubiquitin carboxyl-terminal hydrolase OS=Angiostrongylus cantonensis OX=6313 PE=3 SV=1 - [A0A158P6N9_ANGCA]	4	4	5	9	EV protein
A0A0K0CUB6	Dipeptidyl peptidase 3 OS=Angiostrongylus cantonensis OX=6313 PE=3 SV=1 - [A0A0K0CUB6_ANGCA]	4	3	9	8	Non-EV
A0A0K0CV76	Aldo_ket_red domain-containing protein OS=Angiostrongylus cantonensis OX=6313 PE=4 SV=1 - [A0A0K0CV76_ANGCA]	4	7	3	6	Non-EV
A0A0K0DAQ5	CN hydrolase domain-containing protein OS=Angiostrongylus cantonensis OX=6313 PE=4 SV=2 - [A0A0K0DAQ5_ANGCA]	4	4	12	18	Non-EV
A0A0K0DFZ4	SERPIN domain-containing protein OS=Angiostrongylus cantonensis OX=6313 PE=4 SV=1 - [A0A0K0DFZ4_ANGCA]	4	6	9	10	Non-EV
A0A0K0DGB6	ATP-dependent Clp protease proteolytic subunit OS=Angiostrongylus cantonensis OX=6313 PE=3 SV=1 - [A0A0K0DGB6_ANGCA]	4	2	2	11	Non-EV
A0A158PCF1	Palmitoyl-protein hydrolase 1 OS=Angiostrongylus cantonensis OX=6313 PE=3 SV=1 - [A0A158PCF1_ANGCA]	4	3	22	26	Non-EV
A0A0K0DDJ5	Reticulon-like protein OS=Angiostrongylus cantonensis OX=6313 PE=4 SV=1 - [A0A0K0DDJ5_ANGCA]	3	4	7	8	EV protein
A0A0K0D407	Isocitrate dehydrogenase [NADP] OS=Angiostrongylus cantonensis OX=6313 PE=3 SV=1 - [A0A0K0D407_ANGCA]	3	3	4	4	Non-EV
A0A0K0DE51	CSD domain-containing protein OS=Angiostrongylus cantonensis OX=6313 PE=4 SV=1 - [A0A0K0DE51_ANGCA]	3	3	4	4	Non-EV
A0A0K0DQC8	PKS_ER domain-containing protein OS=Angiostrongylus cantonensis OX=6313 PE=4 SV=1 - [A0A0K0DQC8_ANGCA]	3	3	4	4	Non-EV
A0A158PCQ9	CX domain-containing protein OS=Angiostrongylus cantonensis OX=6313 PE=4 SV=1 - [A0A158PCQ9_ANGCA]	3	5	4	4	Non-EV
A0A0K0D2X5	Tetraspanin OS=Angiostrongylus cantonensis OX=6313 PE=3 SV=1 - [A0A0K0D2X5_ANGCA]	2	6	11	14	Non-EV
A0A0K0DGT4	Peptidase_M23 domain-containing protein OS=Angiostrongylus cantonensis OX=6313 PE=4 SV=3 - [A0A0K0DGT4_ANGCA]	2	3	9	14	Non-EV

## Sheet: Table S4 Quality Control
Table S4 Quality assessment of raw RNA-seq data from mouse astrocytes treated with L5 EVs (L5-EV) compared to control (N)
Sample	Raw Read	Raw Base	Clean Read	Clean Base	Q20 (%)	Q30 (%)	GC content (%)
N1	55495810	8.3 G	50520014	7.4 G	98.655	95.055	48.02
N2	54463898	8.2 G	50076610	7.3 G	98.665	95.05	47.605
N3	69331964	10.4 G	63196536	9.2 G	98.66	95.055	47.675
L5-EV1	64453028	9.7 G	58004276	8.5 G	98.695	95.165	47.91
L5-EV2	58041690	8.7 G	52984500	7.8 G	98.715	95.225	47.99
L5-EV3	52576914	7.9 G	48035802	7.0 G	98.635	95	48.225

## Sheet: Table S5
Table S5 RNA-seq mapping statistics of mouse astrocytes treated with L5 EVs (L5-EV) compared to control (N)
Type	N1	N2	N3	L5-EV1	L5-EV2	L5-EV3
Total Reads	50520014 (100 %)	50076610 (100 %)	63196536 (100 %)	58004276 (100 %)	52984500 (100 %)	48035802 (100 %)
Unmapped	1453519 (2.88 %)	1186579 (2.37 %)	1844898 (2.92 %)	1921600 (3.31 %)	1662022 (3.14 %)	1844375 (3.84 %)
Total Mapped	49066495 (97.12 %)	48890031 (97.63 %)	61351638 (97.08 %)	56082676 (96.69 %)	51322478 (96.86 %)	46191427 (96.16 %)
Multiple Mapped	3129345 (6.19 %)	3265537 (6.52 %)	4134276 (6.54 %)	3900879 (6.73 %)	3607038 (6.81 %)	3110531 (6.48 %)
Uniquely Mapped	45937150 (90.93 %)	45624494 (91.11 %)	57217362 (90.54 %)	52181797 (89.96 %)	47715440 (90.06 %)	43080896 (89.68 %)
Splice reads (UM)	26538180 (52.53 %)	26186882 (52.29 %)	33204098 (52.54 %)	30933260 (53.33 %)	28042161 (52.93 %)	25614648 (53.32 %)
Non-splice reads (UM)	19398970 (38.4 %)	19437612 (38.82 %)	24013264 (38 %)	21248537 (36.63 %)	19673279 (37.13 %)	17466248 (36.36 %)

## Sheet: Table S6
Table S6 Identification of upregulated genes in mouse astrocytes treated with A. cantonensis L5 EVs compared to the serum-treated control (N)
Gene symbol	Description	log2FoldChange	pvalue	padj	L5-EV1	L5-EV2	L5-EV3	N1	N2	N3	EV.norm.count.mean	N.norm.count.mean
Nkain4	Na+/K+ transporting ATPase interacting 4 [Source:MGI Symbol;Acc:MGI:1915372]	5.55647	3.52106e-31	1.64862e-29	171.564	188.519	152.234	2.1271	4.30166	4.32853	170.772	3.58576
9630013A20Rik	RIKEN cDNA 9630013A20 gene [Source:MGI Symbol;Acc:MGI:2442953]	4.27378	8.02536e-23	2.39187e-21	131.143	94.2594	98.1796	2.1271	6.45249	7.79135	107.861	5.45698
Rgs14	regulator of G-protein signaling 14 [Source:MGI Symbol;Acc:MGI:1859709]	3.8425	7.14803e-12	9.56651e-11	68.2663	46.6336	41.9194	4.2542	4.30166	2.59712	52.2731	3.71766
Col9a2	collagen, type IX, alpha 2 [Source:MGI Symbol;Acc:MGI:88466]	3.68901	8.49872e-22	2.37749e-20	129.347	134.94	87.1482	3.19065	7.5279	15.5827	117.145	8.76708
Mymk	myomaker, myoblast fusion factor [Source:MGI Symbol;Acc:MGI:1913389]	3.67647	4.28265e-07	3.19868e-06	35.0314	28.7739	23.166	0	2.15083	4.32853	28.9904	2.15979
Olfr12	olfactory receptor 12 [Source:MGI Symbol;Acc:MGI:107863]	3.42384	4.25096e-24	1.34452e-22	140.126	117.08	102.592	10.6355	9.67873	12.9856	119.933	11.0999
Bfsp2	beaded filament structural protein 2, phakinin [Source:MGI Symbol;Acc:MGI:1333828]	3.37198	2.80992e-34	1.47122e-32	191.325	186.534	153.337	12.7626	18.282	19.9112	177.065	16.9853
Hmgcs2	3-hydroxy-3-methylglutaryl-Coenzyme A synthase 2 [Source:MGI Symbol;Acc:MGI:101939]	3.29626	3.8894e-10	4.25092e-09	252.406	185.542	114.727	30.843	11.8296	13.8513	184.225	18.8413
Myog	myogenin [Source:MGI Symbol;Acc:MGI:97276]	3.28763	5.2005e-12	7.06994e-11	80.8417	61.5167	39.7131	5.31775	5.37707	7.79135	60.6905	6.16206
Cmtm5	CKLF-like MARVEL transmembrane domain containing 5 [Source:MGI Symbol;Acc:MGI:2447164]	3.19225	1.98826e-25	6.68418e-24	147.312	140.893	110.314	14.8897	15.0558	13.8513	132.84	14.5989
Rab11fip4	RAB11 family interacting protein 4 (class II) [Source:MGI Symbol;Acc:MGI:2442920]	3.04672	3.33443e-09	3.25013e-08	47.6068	34.7272	57.3634	9.57196	2.15083	5.19423	46.5658	5.63901
Lypd6	LY6/PLAUR domain containing 6 [Source:MGI Symbol;Acc:MGI:2443848]	2.89458	7.78919e-09	7.32505e-08	38.6244	50.6024	41.9194	4.2542	4.30166	8.65706	43.7154	5.73764
Rgcc	regulator of cell cycle [Source:MGI Symbol;Acc:MGI:1913464]	2.88475	1.58132e-17	3.32078e-16	101.501	114.104	94.8702	6.3813	13.9804	20.7769	103.492	13.7129
Rcvrn	recoverin [Source:MGI Symbol;Acc:MGI:97883]	2.84756	0.000398531	0.00175267	19.7613	19.8441	11.0314	4.2542	2.15083	0.865706	16.8789	2.42358
Asb2	ankyrin repeat and SOCS box-containing 2 [Source:MGI Symbol;Acc:MGI:1929743]	2.77007	1.06581e-07	8.75352e-07	53.8945	38.696	29.7848	4.2542	9.67873	4.32853	40.7918	6.08715
Myh3	myosin, heavy polypeptide 3, skeletal muscle, embryonic [Source:MGI Symbol;Acc:MGI:1339709]	2.73545	2.23891e-08	1.99302e-07	73.6558	55.5635	29.7848	13.8262	4.30166	6.05994	53.0013	8.06259
Gm28653	predicted gene 28653 [Source:MGI Symbol;Acc:MGI:5579359]	2.68776	2.66956e-14	4.51177e-13	96.1118	120.057	68.3948	19.1439	17.2066	8.65706	94.8544	15.0025
Fbp1	fructose bisphosphatase 1 [Source:MGI Symbol;Acc:MGI:95492]	2.66533	3.1904e-30	1.39675e-28	177.852	200.425	177.606	28.7159	34.4133	25.1055	185.294	29.4115
Abca9	ATP-binding cassette, sub-family A (ABC1), member 9 [Source:MGI Symbol;Acc:MGI:2386796]	2.65422	3.66864e-20	9.20011e-19	152.701	171.651	116.933	18.0804	36.5641	16.4484	147.095	23.6976
Slc16a8	solute carrier family 16 (monocarboxylic acid transporters), member 8 [Source:MGI Symbol;Acc:MGI:1929519]	2.571	1.10228e-46	9.38633e-45	295.521	328.42	315.498	63.813	46.2428	48.4795	313.146	52.8451
Dapk2	death-associated protein kinase 2 [Source:MGI Symbol;Acc:MGI:1341297]	2.55155	5.52504e-05	0.000292942	20.6595	25.7973	23.166	4.2542	3.22624	4.32853	23.2076	3.93632
BC034090	cDNA sequence BC034090 [Source:MGI Symbol;Acc:MGI:2672904]	2.52646	7.63876e-08	6.38826e-07	37.7261	42.6648	45.2288	6.3813	7.5279	7.79135	41.8732	7.23352
Iigp1	interferon inducible GTPase 1 [Source:MGI Symbol;Acc:MGI:1926259]	2.45287	0.000712151	0.00294048	20.6595	21.8285	11.0314	3.19065	2.15083	4.32853	17.8398	3.22334
Myom3	myomesin family, member 3 [Source:MGI Symbol;Acc:MGI:2685280]	2.45166	0.00117231	0.00461598	13.4736	16.8675	18.7534	5.31775	1.07541	2.59712	16.3648	2.99676
Art3	ADP-ribosyltransferase 3 [Source:MGI Symbol;Acc:MGI:1202729]	2.43759	1.28623e-21	3.51725e-20	139.227	151.807	141.202	34.0336	24.7345	21.6426	144.079	26.8036
1700047M11Rik	RIKEN cDNA 1700047M11 gene [Source:MGI Symbol;Acc:MGI:1914580]	2.36999	2.5151e-07	1.94215e-06	62.8769	43.657	30.888	8.50841	8.60332	9.52276	45.8073	8.87816
Tmprss5	transmembrane protease, serine 5 (spinesin) [Source:MGI Symbol;Acc:MGI:1933407]	2.36361	6.59615e-09	6.23336e-08	66.4698	55.5635	49.6414	13.8262	5.37707	13.8513	57.2249	11.0182
Gm24166	predicted gene, 24166 [Source:MGI Symbol;Acc:MGI:5453943]	2.34934	0.000192726	0.000913416	18.8631	24.8051	22.0628	5.31775	3.22624	4.32853	21.9103	4.29084
Ptgds	prostaglandin D2 synthase (brain) [Source:MGI Symbol;Acc:MGI:99261]	2.33593	3.87235e-09	3.76025e-08	55.6909	66.4777	47.4351	9.57196	11.8296	12.1199	56.5346	11.1738
Gbp11	guanylate binding protein 11 [Source:MGI Symbol;Acc:MGI:3646307]	2.31876	7.27199e-16	1.36608e-14	107.789	138.909	95.9733	22.3346	26.8854	19.9112	114.224	23.0437
Ppfia4	protein tyrosine phosphatase, receptor type, f polypeptide (PTPRF), interacting protein (liprin), alpha 4 [Source:MGI Symbol;Acc:MGI:1915757]	2.28367	1.12327e-06	7.94182e-06	35.9296	42.6648	43.0225	5.31775	12.905	6.92565	40.539	8.38279
Cxcl13	chemokine (C-X-C motif) ligand 13 [Source:MGI Symbol;Acc:MGI:1888499]	2.24767	5.73064e-43	4.24945e-41	447.324	438.554	325.427	76.5757	90.3348	88.302	403.768	85.0708
St14	suppression of tumorigenicity 14 (colon carcinoma) [Source:MGI Symbol;Acc:MGI:1338881]	2.2315	0.00144244	0.00555125	18.8631	15.8753	16.5471	2.1271	5.37707	3.46282	17.0952	3.65567
Trp53i11	transformation related protein 53 inducible protein 11 [Source:MGI Symbol;Acc:MGI:2670995]	2.22222	1.43589e-14	2.47535e-13	130.245	135.932	92.6639	15.9533	32.2624	28.5683	119.614	25.5947
Btbd17	BTB (POZ) domain containing 17 [Source:MGI Symbol;Acc:MGI:1919264]	2.19853	0.000107219	0.000537414	35.0314	25.7973	19.8565	5.31775	4.30166	7.79135	26.8951	5.80359
Fam83a	family with sequence similarity 83, member A [Source:MGI Symbol;Acc:MGI:2447773]	2.19539	4.92473e-05	0.000263366	28.7437	34.7272	23.166	8.50841	5.37707	5.19423	28.8789	6.3599
Chn2	chimerin 2 [Source:MGI Symbol;Acc:MGI:1917243]	2.19396	0.0002134	0.00100099	26.9472	26.7895	18.7534	3.19065	7.5279	5.19423	24.1634	5.30426
Ifit1	interferon-induced protein with tetratricopeptide repeats 1 [Source:MGI Symbol;Acc:MGI:99450]	2.17407	5.47614e-34	2.83844e-32	387.142	277.817	313.292	74.4486	60.2232	81.3763	326.084	72.016
Rflna	refilin A [Source:MGI Symbol;Acc:MGI:1920371]	2.15103	0.000303744	0.00137202	25.1507	25.7973	29.7848	2.1271	3.22624	12.1199	26.911	5.82441
Gm43684	predicted gene 43684 [Source:MGI Symbol;Acc:MGI:5663821]	2.13949	0.000491695	0.00212146	25.1507	18.8519	20.9597	3.19065	5.37707	6.05994	21.6541	4.87589
Klhl41	kelch-like 41 [Source:MGI Symbol;Acc:MGI:2683854]	2.12328	4.8333e-10	5.23455e-09	61.9786	80.3686	73.9105	20.2075	12.905	16.4484	72.0859	16.5203
Gm12052	predicted gene 12052 [Source:MGI Symbol;Acc:MGI:3652305]	2.11543	0.00440856	0.0148337	19.7613	11.9065	14.3408	2.1271	2.15083	6.05994	15.3362	3.44596
Unc80	unc-80, NALCN activator [Source:MGI Symbol;Acc:MGI:2652882]	2.11256	1.48992e-08	1.35988e-07	61.0804	54.5713	56.2602	13.8262	13.9804	12.1199	57.304	13.3088
Muc5ac	mucin 5, subtypes A and C, tracheobronchial/gastric [Source:MGI Symbol;Acc:MGI:104697]	2.11217	0.00186959	0.00700213	18.8631	10.9143	31.9911	7.44486	5.37707	1.73141	20.5895	4.85111
Cxcr1	chemokine (C-X-C motif) receptor 1 [Source:MGI Symbol;Acc:MGI:2448715]	2.09756	0.000407414	0.00178819	30.5402	23.8129	17.6503	8.50841	3.22624	5.19423	24.0011	5.64296
Mylpf	myosin light chain, phosphorylatable, fast skeletal muscle [Source:MGI Symbol;Acc:MGI:97273]	2.08262	1.6309e-28	6.36667e-27	249.711	298.654	219.525	62.7495	58.0724	60.5994	255.963	60.4738
Gm6394	predicted gene 6394 [Source:MGI Symbol;Acc:MGI:3648319]	2.07789	6.59588e-05	0.000343838	56.5892	14.8831	56.2602	6.3813	9.67873	13.8513	42.5775	9.97044
Myl1	myosin, light polypeptide 1 [Source:MGI Symbol;Acc:MGI:97269]	2.03667	0.00200334	0.00743125	17.0666	27.7817	12.1346	4.2542	5.37707	4.32853	18.9943	4.65327
Ifit3b	interferon-induced protein with tetratricopeptide repeats 3B [Source:MGI Symbol;Acc:MGI:3698419]	2.03665	1.98924e-36	1.12928e-34	362.889	292.7	333.149	85.0841	77.4298	78.7792	329.579	80.431
Fdps	farnesyl diphosphate synthetase [Source:MGI Symbol;Acc:MGI:104888]	2.02052	2.64243e-14	4.47079e-13	106.891	183.558	207.391	46.7962	30.1116	45.0167	165.946	40.6415
Gm5602	predicted gene 5602 [Source:MGI Symbol;Acc:MGI:3645136]	2.00357	0.00424452	0.0143628	18.8631	18.8519	14.3408	1.06355	8.60332	3.46282	17.3519	4.37656
Reps2	RALBP1 associated Eps domain containing protein 2 [Source:MGI Symbol;Acc:MGI:2663511]	1.98404	9.42989e-17	1.88817e-15	148.21	151.807	124.655	41.4785	34.4133	32.0311	141.557	35.9743
Bace2	beta-site APP-cleaving enzyme 2 [Source:MGI Symbol;Acc:MGI:1860440]	1.95082	2.97745e-08	2.60851e-07	65.5716	59.5323	58.4665	17.0168	13.9804	16.4484	61.1901	15.8152
Ifit3	interferon-induced protein with tetratricopeptide repeats 3 [Source:MGI Symbol;Acc:MGI:1101055]	1.95071	5.0703e-82	1.13883e-79	1360.83	1076.54	1099.83	302.048	283.909	328.102	1179.07	304.687
Plin3	perilipin 3 [Source:MGI Symbol;Acc:MGI:1914155]	1.94473	1.24452e-19	3.00897e-18	184.139	202.41	165.471	43.6056	39.7903	58.868	184.007	47.4213
Scn10a	sodium channel, voltage-gated, type X, alpha [Source:MGI Symbol;Acc:MGI:108029]	1.92863	1.48502e-06	1.03484e-05	71.8593	50.6024	41.9194	15.9533	19.3575	8.65706	54.7937	14.6559
Dhcr24	24-dehydrocholesterol reductase [Source:MGI Symbol;Acc:MGI:1922004]	1.92546	5.38233e-34	2.79917e-32	396.124	537.775	645.338	152.088	127.974	135.05	526.412	138.371
Gja5	gap junction protein, alpha 5 [Source:MGI Symbol;Acc:MGI:95716]	1.91908	0.000211698	0.000994815	34.1332	30.7583	20.9597	7.44486	7.5279	7.79135	28.6171	7.58804
Gm36696	predicted gene, 36696 [Source:MGI Symbol;Acc:MGI:5595855]	1.91698	0.000413141	0.00181076	28.7437	19.8441	30.888	6.3813	9.67873	5.19423	26.4919	7.08476
Gfpt2	glutamine fructose-6-phosphate transaminase 2 [Source:MGI Symbol;Acc:MGI:1338883]	1.90874	1.94358e-05	0.000111644	58.3857	38.696	37.5068	5.31775	11.8296	18.1798	44.8628	11.7757
Tnnt3	troponin T3, skeletal, fast [Source:MGI Symbol;Acc:MGI:109550]	1.90237	1.01537e-13	1.62061e-12	120.364	125.018	121.346	23.3981	40.8657	33.7625	122.243	32.6755
Cyp2d22	cytochrome P450, family 2, subfamily d, polypeptide 22 [Source:MGI Symbol;Acc:MGI:1929474]	1.90026	3.37141e-13	5.15796e-12	117.67	98.2283	121.346	29.7794	31.187	29.434	112.414	30.1335
Kndc1	kinase non-catalytic C-lobe domain (KIND) containing 1 [Source:MGI Symbol;Acc:MGI:1923734]	1.90014	0.000356678	0.0015848	40.4208	23.8129	23.166	4.2542	8.60332	10.3885	29.1332	7.74866
Hlf	hepatic leukemia factor [Source:MGI Symbol;Acc:MGI:96108]	1.89695	6.30112e-11	7.55842e-10	105.094	123.033	88.2513	22.3346	40.8657	22.5083	105.46	28.5696
Coq8a	coenzyme Q8A [Source:MGI Symbol;Acc:MGI:1914676]	1.89305	4.66818e-12	6.37984e-11	111.382	103.189	93.767	22.3346	31.187	29.434	102.779	27.6519
Slc9a9	solute carrier family 9 (sodium/hydrogen exchanger), member 9 [Source:MGI Symbol;Acc:MGI:2679732]	1.88363	8.1583e-17	1.64204e-15	159.887	150.815	136.79	43.6056	41.9412	36.3596	149.164	40.6355
Tmc3	transmembrane channel-like gene family 3 [Source:MGI Symbol;Acc:MGI:2669033]	1.87739	0.000768122	0.00315264	36.8279	19.8441	19.8565	6.3813	8.60332	6.05994	25.5095	7.01485
Crym	crystallin, mu [Source:MGI Symbol;Acc:MGI:102675]	1.87015	1.39187e-07	1.1235e-06	88.0276	84.3374	56.2602	31.9065	20.4329	11.2542	76.2084	21.1979
Impg2	interphotoreceptor matrix proteoglycan 2 [Source:MGI Symbol;Acc:MGI:3044955]	1.85518	0.000234593	0.00108594	41.3191	28.7739	23.166	6.3813	11.8296	7.79135	31.0863	8.6674
Gm10432	predicted gene 10432 [Source:MGI Symbol;Acc:MGI:3642011]	1.84425	0.0116555	0.0345387	10.7789	12.8987	22.0628	5.31775	1.07541	6.05994	15.2468	4.15104
Gm29460	predicted gene 29460 [Source:MGI Symbol;Acc:MGI:5580166]	1.84102	0.00420225	0.0142478	21.5578	12.8987	30.888	4.2542	2.15083	11.2542	21.7815	5.8864
Camk1g	calcium/calmodulin-dependent protein kinase I gamma [Source:MGI Symbol;Acc:MGI:2388073]	1.84083	1.60577e-19	3.86431e-18	192.224	190.503	172.09	60.6224	46.2428	48.4795	184.939	51.7816
Pdlim3	PDZ and LIM domain 3 [Source:MGI Symbol;Acc:MGI:1859274]	1.83238	6.20034e-14	1.01044e-12	151.803	134.94	129.068	32.9701	52.6953	32.0311	138.603	39.2322
Fbln7	fibulin 7 [Source:MGI Symbol;Acc:MGI:1917620]	1.82281	0.00995145	0.0301822	32.3367	16.8675	11.0314	12.7626	1.07541	3.46282	20.0785	5.76695
Rtl9	retrotransposon Gag like 9 [Source:MGI Symbol;Acc:MGI:2685231]	1.82114	0.00100303	0.00400644	22.456	33.735	19.8565	7.44486	4.30166	9.52276	25.3492	7.08976
Cmpk2	cytidine monophosphate (UMP-CMP) kinase 2, mitochondrial [Source:MGI Symbol;Acc:MGI:99830]	1.81492	2.23807e-08	1.99302e-07	90.7223	67.4699	63.9822	17.0168	23.6591	22.5083	74.0582	21.0614
Mx2	MX dynamin-like GTPase 2 [Source:MGI Symbol;Acc:MGI:97244]	1.8092	5.77013e-05	0.00030531	43.1156	29.7661	38.61	13.8262	8.60332	9.52276	37.1639	10.6507
Tnfrsf8	tumor necrosis factor receptor superfamily, member 8 [Source:MGI Symbol;Acc:MGI:99908]	1.80905	0.0123103	0.0361904	8.98241	15.8753	19.8565	2.1271	4.30166	6.05994	14.9047	4.1629
Plekhg1	pleckstrin homology domain containing, family G (with RhoGef domain) member 1 [Source:MGI Symbol;Acc:MGI:2676551]	1.80635	9.92985e-99	3.01751e-96	1471.32	1542.88	1284.06	432.865	381.772	414.673	1432.75	409.77
Gbp6	guanylate binding protein 6 [Source:MGI Symbol;Acc:MGI:2140937]	1.80631	1.57315e-09	1.58936e-08	98.8065	86.3218	83.8388	36.1607	21.5083	19.9112	89.6557	25.8601
A930027P06Rik	RIKEN cDNA A930027P06 gene [Source:MGI Symbol;Acc:MGI:3026956]	1.80381	0.0133807	0.0388925	21.5578	11.9065	12.1346	2.1271	8.60332	2.59712	15.1996	4.44251
Ramp2	receptor (calcitonin) activity modifying protein 2 [Source:MGI Symbol;Acc:MGI:1859650]	1.80082	0.00948803	0.0289459	22.456	16.8675	8.82513	6.3813	3.22624	4.32853	16.0495	4.64536
Tnni2	troponin I, skeletal, fast 2 [Source:MGI Symbol;Acc:MGI:105070]	1.78684	9.7292e-06	5.91075e-05	49.4033	42.6648	40.8162	10.6355	13.9804	13.8513	44.2948	12.8224
Gm47644	predicted gene, 47644 [Source:MGI Symbol;Acc:MGI:6096722]	1.78368	0.00131222	0.00509948	26.049	23.8129	23.166	9.57196	8.60332	3.46282	24.3426	7.2127
Acox2	acyl-Coenzyme A oxidase 2, branched chain [Source:MGI Symbol;Acc:MGI:1934852]	1.77819	0.00718775	0.0227757	20.6595	16.8675	14.3408	4.2542	8.60332	2.59712	17.2893	5.15155
Il18	interleukin 18 [Source:MGI Symbol;Acc:MGI:107936]	1.76803	2.40715e-18	5.33706e-17	193.122	166.69	185.328	54.2411	47.3182	58.0023	181.713	53.1872
Fcgr2b	Fc receptor, IgG, low affinity IIb [Source:MGI Symbol;Acc:MGI:95499]	1.76366	0.00569933	0.0186111	17.9648	20.8363	14.3408	4.2542	4.30166	6.92565	17.714	5.1605
Oasl2	2'-5' oligoadenylate synthetase-like 2 [Source:MGI Symbol;Acc:MGI:1344390]	1.76318	5.72427e-08	4.86375e-07	88.0276	55.5635	82.7356	26.5888	20.4329	19.9112	75.4422	22.311
Bmf	BCL2 modifying factor [Source:MGI Symbol;Acc:MGI:2176433]	1.72957	1.34983e-67	2.15666e-65	796.74	814.6	760.065	246.744	251.647	219.024	790.468	239.138
H2-K2	histocompatibility 2, K region locus 2 [Source:MGI Symbol;Acc:MGI:95906]	1.71686	0.000784876	0.00321459	43.1156	40.6804	23.166	8.50841	20.4329	4.32853	35.654	11.0899
Gpld1	glycosylphosphatidylinositol specific phospholipase D1 [Source:MGI Symbol;Acc:MGI:106604]	1.71596	2.75059e-08	2.41933e-07	94.3153	78.3842	82.7356	38.2878	18.282	21.6426	85.145	26.0708
Nwd1	NACHT and WD repeat domain containing 1 [Source:MGI Symbol;Acc:MGI:2442268]	1.71427	6.64859e-50	6.39999e-48	597.33	606.237	536.127	178.677	184.971	167.947	579.898	177.198
Crybb1	crystallin, beta B1 [Source:MGI Symbol;Acc:MGI:104992]	1.70682	0.0108044	0.0324091	23.3543	8.92984	18.7534	4.2542	4.30166	6.92565	17.0125	5.1605
Irf6	interferon regulatory factor 6 [Source:MGI Symbol;Acc:MGI:1859211]	1.7031	0.000312999	0.00140768	35.0314	29.7661	28.6817	10.6355	8.60332	9.52276	31.1597	9.5872
Cpz	carboxypeptidase Z [Source:MGI Symbol;Acc:MGI:88487]	1.6915	0.000548719	0.00233628	32.3367	33.735	24.2691	12.7626	8.60332	6.92565	30.1136	9.43052
Hfe2	hemochromatosis type 2 (juvenile) [Source:MGI Symbol;Acc:MGI:1916835]	1.682	0.00276081	0.00982707	27.8455	17.8597	20.9597	6.3813	7.5279	6.92565	22.2216	6.94495
Gm38534	predicted gene, 38534 [Source:MGI Symbol;Acc:MGI:5621419]	1.66292	7.85448e-05	0.000403209	47.6068	37.7038	34.1974	11.6991	15.0558	11.2542	39.836	12.6697
Fxyd3	FXYD domain-containing ion transport regulator 3 [Source:MGI Symbol;Acc:MGI:107497]	1.65809	6.1913e-09	5.87226e-08	97.9083	109.143	80.5293	30.843	21.5083	38.091	95.86	30.1474
Tnfsf13os	tumor necrosis factor (ligand) superfamily, member 13, opposite strand [Source:MGI Symbol;Acc:MGI:1919587]	1.65494	0.0137015	0.0397227	17.9648	11.9065	16.5471	3.19065	5.37707	6.05994	15.4728	4.87589
Gm15712	predicted gene 15712 [Source:MGI Symbol;Acc:MGI:3783154]	1.64996	0.0106359	0.0319943	24.2525	14.8831	14.3408	9.57196	4.30166	3.46282	17.8255	5.77881
Glp2r	glucagon-like peptide 2 receptor [Source:MGI Symbol;Acc:MGI:2136733]	1.64925	0.00124993	0.00488193	29.642	31.7505	19.8565	9.57196	9.67873	6.92565	27.083	8.72544
Hsd11b1	hydroxysteroid 11-beta dehydrogenase 1 [Source:MGI Symbol;Acc:MGI:103562]	1.64208	1.25563e-05	7.45121e-05	46.7085	48.618	63.9822	11.6991	16.1312	22.5083	53.1029	16.7795
Slc6a7	solute carrier family 6 (neurotransmitter transporter, L-proline), member 7 [Source:MGI Symbol;Acc:MGI:2147363]	1.63974	0.00472285	0.0157747	22.456	31.7505	29.7848	12.7626	13.9804	0.865706	27.9971	9.2029
Cyp1b1	cytochrome P450, family 1, subfamily b, polypeptide 1 [Source:MGI Symbol;Acc:MGI:88590]	1.63466	3.06406e-06	2.04244e-05	59.2839	49.6102	78.323	24.4617	21.5083	14.717	62.4057	20.229
Vsir	V-set immunoregulatory receptor [Source:MGI Symbol;Acc:MGI:1921298]	1.61751	1.59187e-08	1.44612e-07	92.5188	77.392	84.9419	23.3981	30.1116	29.434	84.9509	27.6479
Frmpd1	FERM and PDZ domain containing 1 [Source:MGI Symbol;Acc:MGI:2446274]	1.6089	0.000510057	0.00219275	27.8455	52.5868	29.7848	10.6355	8.60332	16.4484	36.739	11.8957
Serpina6	serine (or cysteine) peptidase inhibitor, clade A, member 6 [Source:MGI Symbol;Acc:MGI:88278]	1.60793	0.000480401	0.00208026	41.3191	45.6414	23.166	7.44486	12.905	15.5827	36.7088	11.9775
Tnfrsf14	tumor necrosis factor receptor superfamily, member 14 (herpesvirus entry mediator) [Source:MGI Symbol;Acc:MGI:2675303]	1.60615	0.0169546	0.0476365	11.6771	13.8909	19.8565	4.2542	5.37707	5.19423	15.1415	4.94184
Cd59a	CD59a antigen [Source:MGI Symbol;Acc:MGI:109177]	1.60518	3.77125e-05	0.000205221	38.6244	54.5713	55.1571	22.3346	10.7541	15.5827	49.4509	16.2238
Gm1627	predicted gene 1627 [Source:MGI Symbol;Acc:MGI:2686473]	1.60107	0.0163776	0.0463006	13.4736	17.8597	14.3408	6.3813	5.37707	3.46282	15.2247	5.07373
Nat8f4	N-acetyltransferase 8 (GCN5-related) family member 4 [Source:MGI Symbol;Acc:MGI:1922791]	1.59917	8.24075e-08	6.84432e-07	86.2311	78.3842	71.7042	29.7794	20.4329	27.7026	78.7732	25.9716
Chrng	cholinergic receptor, nicotinic, gamma polypeptide [Source:MGI Symbol;Acc:MGI:87895]	1.58993	2.62521e-09	2.59806e-08	105.992	115.096	109.211	47.8598	22.5837	38.9568	110.1	36.4667
Dzank1	double zinc ribbon and ankyrin repeat domains 1 [Source:MGI Symbol;Acc:MGI:2139080]	1.58895	4.31014e-19	1.00752e-17	260.49	235.152	207.391	86.1476	70.9774	77.0478	234.344	78.0576
Frzb	frizzled-related protein [Source:MGI Symbol;Acc:MGI:892032]	1.56704	3.39333e-07	2.57037e-06	80.8417	77.392	65.0854	20.2075	31.187	24.2398	74.4397	25.2114
Slc38a3	solute carrier family 38, member 3 [Source:MGI Symbol;Acc:MGI:1923507]	1.56582	6.39771e-05	0.00033452	35.0314	50.6024	49.6414	14.8897	15.0558	15.5827	45.0917	15.1761
Idi1	isopentenyl-diphosphate delta isomerase [Source:MGI Symbol;Acc:MGI:2442264]	1.56553	9.39192e-11	1.10521e-09	982.676	1194.61	1650.3	373.306	446.297	472.675	1275.86	430.76
Cdh23	cadherin 23 (otocadherin) [Source:MGI Symbol;Acc:MGI:1890219]	1.56465	2.44745e-06	1.65203e-05	108.687	84.3374	69.4979	47.8598	24.7345	17.3141	87.5075	29.9695
Dlx4	distal-less homeobox 4 [Source:MGI Symbol;Acc:MGI:94904]	1.56042	0.000753803	0.00309879	66.4698	28.7739	37.5068	8.50841	10.7541	25.1055	44.2502	14.7893
Chst8	carbohydrate (N-acetylgalactosamine 4-0) sulfotransferase 8 [Source:MGI Symbol;Acc:MGI:1916197]	1.55899	1.44877e-10	1.66937e-09	123.059	134.94	115.83	38.2878	54.8461	34.6282	124.61	42.5874
Inha	inhibin alpha [Source:MGI Symbol;Acc:MGI:96569]	1.55587	0.0151199	0.0432102	15.2701	11.9065	27.5785	6.3813	3.22624	8.65706	18.2517	6.0882
Gm46516	predicted gene, 46516 [Source:MGI Symbol;Acc:MGI:5826153]	1.55521	0.000145292	0.000707203	39.5226	40.6804	51.8477	22.3346	9.67873	12.9856	44.0169	14.9996
Ppp1r3c	protein phosphatase 1, regulatory (inhibitor) subunit 3C [Source:MGI Symbol;Acc:MGI:1858229]	1.54725	0.0018659	0.0069917	36.8279	26.7895	24.2691	6.3813	8.60332	14.717	29.2955	9.90054
Foxj1	forkhead box J1 [Source:MGI Symbol;Acc:MGI:1347474]	1.54573	0.000117244	0.000582574	47.6068	37.7038	39.7131	15.9533	15.0558	12.1199	41.6745	14.3763
Scd4	stearoyl-coenzyme A desaturase 4 [Source:MGI Symbol;Acc:MGI:2670997]	1.53595	0.00154045	0.00589043	30.5402	24.8051	35.3005	6.3813	9.67873	14.717	30.2153	10.259
Insig1	insulin induced gene 1 [Source:MGI Symbol;Acc:MGI:1916289]	1.53045	1.26436e-22	3.71119e-21	3605.54	4270.45	5241.03	1483.65	1523.86	1532.3	4372.34	1513.27
Gm11611	predicted gene 11611 [Source:MGI Symbol;Acc:MGI:3707011]	1.52264	0.00474927	0.0158493	15.2701	27.7817	28.6817	8.50841	8.60332	7.79135	23.9112	8.30102
Fam222a	family with sequence similarity 222, member A [Source:MGI Symbol;Acc:MGI:3605543]	1.51384	0.00738429	0.0233127	14.3719	32.7428	22.0628	8.50841	10.7541	5.19423	23.0591	8.15226
Acta1	actin, alpha 1, skeletal muscle [Source:MGI Symbol;Acc:MGI:87902]	1.50365	2.53034e-08	2.23448e-07	107.789	137.916	82.7356	43.6056	41.9412	31.1654	109.48	38.904
Abca8b	ATP-binding cassette, sub-family A (ABC1), member 8b [Source:MGI Symbol;Acc:MGI:1351668]	1.5018	3.46726e-24	1.10114e-22	332.349	305.599	302.261	103.164	109.692	118.602	313.403	110.486
Irf4	interferon regulatory factor 4 [Source:MGI Symbol;Acc:MGI:1096873]	1.49959	8.1581e-11	9.70332e-10	180.546	141.885	122.449	62.7495	51.6199	44.151	148.293	52.8401
Ccdc13	coiled-coil domain containing 13 [Source:MGI Symbol;Acc:MGI:1920144]	1.49814	7.97985e-11	9.4986e-10	113.178	145.854	143.408	48.9233	40.8657	51.9423	134.147	47.2438
Synpr	synaptoporin [Source:MGI Symbol;Acc:MGI:1919253]	1.49465	1.09982e-09	1.13558e-08	152.701	127.994	98.1796	40.4149	49.4691	45.0167	126.292	44.9669
Hepacam	hepatocyte cell adhesion molecule [Source:MGI Symbol;Acc:MGI:1920177]	1.49463	8.53865e-10	8.94049e-09	150.904	192.488	136.79	65.9401	33.3378	70.1222	160.061	56.4667
Gm26519	predicted gene, 26519 [Source:MGI Symbol;Acc:MGI:5477013]	1.49216	2.64058e-38	1.63695e-36	511.997	509.993	508.548	175.486	175.293	192.187	510.18	180.988
Matn2	matrilin 2 [Source:MGI Symbol;Acc:MGI:109613]	1.48622	2.1598e-244	3.71918e-241	11746.3	11329	10243.8	3941.52	4026.35	3930.3	11106.4	3966.06
Ryr1	ryanodine receptor 1, skeletal muscle [Source:MGI Symbol;Acc:MGI:99659]	1.48606	8.93315e-11	1.05603e-09	120.364	148.831	129.068	48.9233	39.7903	52.808	132.754	47.1739
Cd82	CD82 antigen [Source:MGI Symbol;Acc:MGI:104651]	1.48132	8.04413e-29	3.19661e-27	433.85	474.274	407.059	175.486	133.351	161.887	438.394	156.908
Acsl3	acyl-CoA synthetase long-chain family member 3 [Source:MGI Symbol;Acc:MGI:1921455]	1.47917	4.202e-116	1.76007e-113	4203.77	4792.35	5291.77	1641.06	1721.74	1757.38	4762.63	1706.73
Gm32122	predicted gene, 32122 [Source:MGI Symbol;Acc:MGI:5591281]	1.4742	1.77246e-11	2.26274e-10	145.515	153.792	130.171	55.3046	56.997	43.2853	143.159	51.8623
Pcdhb9	protocadherin beta 9 [Source:MGI Symbol;Acc:MGI:2136744]	1.47241	0.0109273	0.0327135	13.4736	18.8519	31.9911	7.44486	9.67873	6.05994	21.4389	7.72784
Rnf144a	ring finger protein 144A [Source:MGI Symbol;Acc:MGI:1344401]	1.472	3.79291e-136	2.44927e-133	2384.83	2451.74	2353	851.904	919.479	824.152	2396.52	865.178
Gm15892	predicted gene 15892 [Source:MGI Symbol;Acc:MGI:3801833]	1.46937	0.014916	0.0427062	27.8455	14.8831	17.6503	3.19065	11.8296	6.92565	20.1263	7.31529
Ttc25	tetratricopeptide repeat domain 25 [Source:MGI Symbol;Acc:MGI:1921657]	1.46608	0.00190042	0.00710217	24.2525	27.7817	54.0539	12.7626	8.60332	16.4484	35.3627	12.6048
4930481A15Rik	RIKEN cDNA 4930481A15 gene [Source:MGI Symbol;Acc:MGI:1922181]	1.46038	5.06999e-05	0.000270481	62.8769	47.6258	50.7445	15.9533	16.1312	25.9712	53.7491	19.3519
Muc5b	mucin 5, subtype B, tracheobronchial [Source:MGI Symbol;Acc:MGI:1921430]	1.45851	0.000389543	0.00171656	41.3191	38.696	40.8162	13.8262	9.67873	19.9112	40.2771	14.472
Shank1	SH3 and multiple ankyrin repeat domains 1 [Source:MGI Symbol;Acc:MGI:3613677]	1.45356	0.00991961	0.0301085	16.1683	26.7895	22.0628	10.6355	4.30166	8.65706	21.6736	7.86474
Tgtp2	T cell specific GTPase 2 [Source:MGI Symbol;Acc:MGI:3710083]	1.44827	0.000358088	0.00159016	51.1997	48.618	28.6817	14.8897	13.9804	18.1798	42.8331	15.6833
Ppara	peroxisome proliferator activated receptor alpha [Source:MGI Symbol;Acc:MGI:104740]	1.42791	0.00245836	0.00888932	26.9472	36.7116	26.4754	7.44486	12.905	12.9856	30.0447	11.1118
Spag6	sperm associated antigen 6 [Source:MGI Symbol;Acc:MGI:3040687]	1.4224	0.00868127	0.0268357	19.7613	26.7895	20.9597	10.6355	9.67873	5.19423	22.5035	8.50282
Map3k7cl	Map3k7 C-terminal like [Source:MGI Symbol;Acc:MGI:2446584]	1.41945	0.00190291	0.00710976	26.9472	35.7194	29.7848	9.57196	11.8296	12.9856	30.8171	11.4624
Srpk3	serine/arginine-rich protein specific kinase 3 [Source:MGI Symbol;Acc:MGI:1891338]	1.41613	5.75475e-24	1.80907e-22	348.517	349.256	327.633	128.69	116.145	138.513	341.802	127.782
Shroom1	shroom family member 1 [Source:MGI Symbol;Acc:MGI:1919024]	1.41037	5.47893e-10	5.87627e-09	136.533	126.01	130.171	59.5588	48.3937	40.6882	130.904	49.5469
Gli2	GLI-Kruppel family member GLI2 [Source:MGI Symbol;Acc:MGI:95728]	1.40648	0.00617281	0.0199139	21.5578	30.7583	22.0628	11.6991	9.67873	6.92565	24.793	9.43448
Zfp521	zinc finger protein 521 [Source:MGI Symbol;Acc:MGI:95459]	1.40633	5.18181e-19	1.20401e-17	294.623	264.919	257.032	93.5925	103.24	110.81	272.191	102.548
Ablim2	actin-binding LIM protein 2 [Source:MGI Symbol;Acc:MGI:2385758]	1.39814	3.01818e-22	8.63021e-21	455.408	356.201	353.005	156.342	134.427	151.498	388.205	147.422
Rasgef1c	RasGEF domain family, member 1C [Source:MGI Symbol;Acc:MGI:1921813]	1.3977	0.0039532	0.0135097	25.1507	24.8051	30.888	8.50841	10.7541	11.2542	26.9479	10.1722
Gm20661	predicted gene 20661 [Source:MGI Symbol;Acc:MGI:5313108]	1.39708	6.08244e-06	3.82882e-05	77.2487	73.4231	58.4665	31.9065	23.6591	24.2398	69.7128	26.6018
Tnfrsf13c	tumor necrosis factor receptor superfamily, member 13c [Source:MGI Symbol;Acc:MGI:1919299]	1.3964	0.00824747	0.0256717	20.6595	26.7895	20.9597	10.6355	8.60332	6.92565	22.8029	8.72149
Drc3	dynein regulatory complex subunit 3 [Source:MGI Symbol;Acc:MGI:1921915]	1.39029	6.21464e-11	7.46046e-10	137.431	155.776	135.686	51.0504	58.0724	54.5395	142.964	54.5541
Prr33	proline rich 33 [Source:MGI Symbol;Acc:MGI:3642289]	1.37794	0.0172321	0.0483109	16.1683	19.8441	20.9597	5.31775	9.67873	6.92565	18.9907	7.30738
Slc15a2	solute carrier family 15 (H+/peptide transporter), member 2 [Source:MGI Symbol;Acc:MGI:1890457]	1.37644	5.31336e-32	2.57333e-30	567.688	570.518	480.97	197.82	207.555	218.158	539.725	207.844
Abat	4-aminobutyrate aminotransferase [Source:MGI Symbol;Acc:MGI:2443582]	1.37559	1.53278e-18	3.44777e-17	334.146	314.529	257.032	111.673	110.768	126.393	301.902	116.278
Olig2	oligodendrocyte transcription factor 2 [Source:MGI Symbol;Acc:MGI:1355331]	1.3753	2.48159e-11	3.10911e-10	188.631	165.698	147.821	52.114	73.1282	68.3907	167.383	64.5443
Pik3r3	phosphoinositide-3-kinase regulatory subunit 3 [Source:MGI Symbol;Acc:MGI:109277]	1.37453	2.92474e-47	2.56088e-45	1146.16	1156.91	924.433	436.056	393.602	416.404	1075.83	415.354
Irf7	interferon regulatory factor 7 [Source:MGI Symbol;Acc:MGI:1859212]	1.37228	4.04343e-16	7.73643e-15	292.827	261.942	226.144	111.673	104.315	87.4363	260.304	101.141
Tcp11l2	t-complex 11 (mouse) like 2 [Source:MGI Symbol;Acc:MGI:2444679]	1.37189	6.07719e-34	3.13948e-32	552.418	570.518	506.342	201.011	204.329	223.352	543.093	209.564
Mvd	mevalonate (diphospho) decarboxylase [Source:MGI Symbol;Acc:MGI:2179327]	1.36765	1.01219e-17	2.16073e-16	367.381	503.048	621.069	221.219	180.67	175.738	497.166	192.542
Cyp51	cytochrome P450, family 51 [Source:MGI Symbol;Acc:MGI:106040]	1.36527	3.94997e-15	7.10994e-14	2790.83	3527.29	4122.44	1219.89	1392.66	1438.8	3480.19	1350.45
Tmem88b	transmembrane protein 88B [Source:MGI Symbol;Acc:MGI:2444329]	1.36253	0.00100845	0.00402497	43.1156	39.6882	61.7759	26.5888	22.5837	7.79135	48.1932	18.9879
Casp1	caspase 1 [Source:MGI Symbol;Acc:MGI:96544]	1.36157	0.000279161	0.00126912	44.0138	62.5089	39.7131	15.9533	17.2066	23.3741	48.7453	18.8446
Serping1	serine (or cysteine) peptidase inhibitor, clade G, member 1 [Source:MGI Symbol;Acc:MGI:894696]	1.36013	0.00147888	0.00567319	51.1997	29.7661	31.9911	12.7626	12.905	18.1798	37.6523	14.6158
Frmd5	FERM domain containing 5 [Source:MGI Symbol;Acc:MGI:2442557]	1.35655	0.0168099	0.0472728	17.0666	18.8519	26.4754	10.6355	9.67873	4.32853	20.798	8.21426
Map3k15	mitogen-activated protein kinase kinase kinase 15 [Source:MGI Symbol;Acc:MGI:2448588]	1.35474	0.0042657	0.0144187	42.2173	31.7505	29.7848	23.3981	11.8296	6.05994	34.5842	13.7625
Ifitm1	interferon induced transmembrane protein 1 [Source:MGI Symbol;Acc:MGI:1915963]	1.35397	6.78963e-05	0.000353106	59.2839	77.392	71.7042	14.8897	24.7345	40.6882	69.46	26.7708
Gm36944	predicted gene, 36944 [Source:MGI Symbol;Acc:MGI:5610172]	1.35091	0.0167694	0.0472017	15.2701	19.8441	29.7848	7.44486	5.37707	12.1199	21.633	8.31394
Gbp4	guanylate binding protein 4 [Source:MGI Symbol;Acc:MGI:97072]	1.35065	5.92751e-18	1.29387e-16	305.402	255.989	266.96	112.736	111.843	101.288	276.117	108.622
Casc1	cancer susceptibility candidate 1 [Source:MGI Symbol;Acc:MGI:2444480]	1.34583	0.00319307	0.0111884	38.6244	27.7817	46.3319	11.6991	7.5279	24.2398	37.5793	14.4889
Fgf1	fibroblast growth factor 1 [Source:MGI Symbol;Acc:MGI:95515]	1.34577	9.75776e-06	5.92577e-05	78.147	59.5323	111.417	38.2878	31.187	28.5683	83.0322	32.681
Hexim2	hexamethylene bis-acetamide inducible 2 [Source:MGI Symbol;Acc:MGI:1918309]	1.32978	2.9992e-20	7.5703e-19	336.84	346.279	293.436	134.007	135.502	120.333	325.518	129.948
Flrt1	fibronectin leucine rich transmembrane protein 1 [Source:MGI Symbol;Acc:MGI:3026647]	1.32957	0.000251391	0.0011561	41.3191	48.618	52.9508	18.0804	21.5083	17.3141	47.6293	18.9676
Kcna6	potassium voltage-gated channel, shaker-related, subfamily, member 6 [Source:MGI Symbol;Acc:MGI:96663]	1.32923	2.86291e-13	4.42367e-12	282.946	254.004	189.74	103.164	86.0332	100.422	242.23	96.5398
2310016G11Rik	RIKEN cDNA 2310016G11 gene [Source:MGI Symbol;Acc:MGI:1916828]	1.32147	0.0109324	0.0327211	16.1683	36.7116	26.4754	6.3813	13.9804	11.2542	26.4518	10.5386
Dynlt3	dynein light chain Tctex-type 3 [Source:MGI Symbol;Acc:MGI:1914367]	1.32033	0.000819624	0.00333926	33.2349	46.6336	41.9194	14.8897	18.282	15.5827	40.596	16.2515
2610035D17Rik	RIKEN cDNA 2610035D17 gene [Source:MGI Symbol;Acc:MGI:1919636]	1.3178	1.26412e-28	4.97241e-27	557.808	535.79	476.557	226.536	186.047	217.292	523.385	209.958
Efr3b	EFR3 homolog B [Source:MGI Symbol;Acc:MGI:2444851]	1.31741	1.324e-25	4.5197e-24	591.043	517.931	452.288	222.282	217.234	189.59	520.42	209.702
Gm12682	predicted gene 12682 [Source:MGI Symbol;Acc:MGI:3650643]	1.31279	0.00446846	0.0150192	35.0314	36.7116	23.166	15.9533	15.0558	7.79135	31.6363	12.9335
Arhgap4	Rho GTPase activating protein 4 [Source:MGI Symbol;Acc:MGI:2159577]	1.30866	0.0105176	0.0316939	26.049	26.7895	18.7534	11.6991	9.67873	7.79135	23.864	9.72305
Tmem91	transmembrane protein 91 [Source:MGI Symbol;Acc:MGI:2443589]	1.30588	0.00213584	0.0078644	40.4208	29.7661	36.4037	14.8897	18.282	10.3885	35.5302	14.5201
Myo7b	myosin VIIB [Source:MGI Symbol;Acc:MGI:107709]	1.30372	1.34052e-05	7.92044e-05	69.1646	68.4621	71.7042	34.0336	26.8854	24.2398	69.777	28.3862
Gm48427	predicted gene, 48427 [Source:MGI Symbol;Acc:MGI:6097926]	1.30322	0.0033853	0.0117609	33.2349	31.7505	34.1974	7.44486	15.0558	17.3141	33.0609	13.2716
Orm3	orosomucoid 3 [Source:MGI Symbol;Acc:MGI:97445]	1.30177	0.000107667	0.000538962	63.7751	44.6492	62.8791	25.5252	21.5083	22.5083	57.1011	23.1806
Casz1	castor zinc finger 1 [Source:MGI Symbol;Acc:MGI:1196251]	1.30086	0.0108975	0.0326355	24.2525	24.8051	22.0628	7.44486	12.905	8.65706	23.7068	9.66896
Lss	lanosterol synthase [Source:MGI Symbol;Acc:MGI:1336155]	1.29971	7.5148e-13	1.10602e-11	1538.69	1937.78	2392.71	779.583	815.164	788.658	1956.39	794.468
Srpx2	sushi-repeat-containing protein, X-linked 2 [Source:MGI Symbol;Acc:MGI:1916042]	1.29893	6.10558e-10	6.48111e-09	187.732	197.449	134.583	60.6224	68.8265	81.3763	173.255	70.2751
Abcb9	ATP-binding cassette, sub-family B (MDR/TAP), member 9 [Source:MGI Symbol;Acc:MGI:1861729]	1.29574	4.16736e-07	3.11858e-06	107.789	116.088	88.2513	53.1775	35.4887	38.9568	104.043	42.541
Zfp972	zinc finger protein 972 [Source:MGI Symbol;Acc:MGI:1925953]	1.29265	0.00319851	0.0111999	28.7437	37.7038	30.888	10.6355	16.1312	12.9856	32.4451	13.2508
Cyp2j9	cytochrome P450, family 2, subfamily j, polypeptide 9 [Source:MGI Symbol;Acc:MGI:1921769]	1.29124	5.11294e-36	2.84016e-34	816.501	762.013	674.019	297.794	289.286	332.431	750.845	306.504
Gm12688	predicted gene 12688 [Source:MGI Symbol;Acc:MGI:3650434]	1.29047	3.74472e-71	6.44841e-69	1438.98	1498.23	1375.62	598.779	551.688	611.188	1437.61	587.218
Gpr153	G protein-coupled receptor 153 [Source:MGI Symbol;Acc:MGI:1916157]	1.28731	6.32033e-26	2.17672e-24	453.612	568.533	482.073	208.456	196.801	210.366	501.406	205.208
Irgm2	immunity-related GTPase family M member 2 [Source:MGI Symbol;Acc:MGI:1926262]	1.287	2.77245e-17	5.72136e-16	312.588	296.669	273.579	130.817	129.05	103.885	294.279	121.25
Gm20219	predicted gene, 20219 [Source:MGI Symbol;Acc:MGI:5012404]	1.28684	0.000887122	0.00358224	46.7085	38.696	50.7445	20.2075	10.7541	24.2398	45.383	18.4005
Jsrp1	junctional sarcoplasmic reticulum protein 1 [Source:MGI Symbol;Acc:MGI:1916700]	1.28579	0.00446854	0.0150192	42.2173	32.7428	28.6817	17.0168	19.3575	6.92565	34.5473	14.4333
Gm44053	predicted gene, 44053 [Source:MGI Symbol;Acc:MGI:5690445]	1.28578	0.0131822	0.038433	25.1507	20.8363	22.0628	11.6991	8.60332	7.79135	22.6833	9.36458
Hmgcs1	3-hydroxy-3-methylglutaryl-Coenzyme A synthase 1 [Source:MGI Symbol;Acc:MGI:107592]	1.28503	3.16785e-09	3.09554e-08	3040.55	3898.37	5126.3	1615.53	1670.12	1664.75	4021.74	1650.13
Cnp	2',3'-cyclic nucleotide 3' phosphodiesterase [Source:MGI Symbol;Acc:MGI:88437]	1.28215	5.9823e-57	7.24326e-55	1636.59	1557.76	1378.93	685.99	617.288	581.754	1524.43	628.344
Camk2a	calcium/calmodulin-dependent protein kinase II alpha [Source:MGI Symbol;Acc:MGI:88256]	1.27808	7.81536e-37	4.51949e-35	620.684	636.995	617.759	253.125	252.722	266.637	625.146	257.495
Lgals2	lectin, galactose-binding, soluble 2 [Source:MGI Symbol;Acc:MGI:895068]	1.27618	3.51429e-05	0.000192522	66.4698	72.4309	57.3634	23.3981	29.0362	28.5683	65.4214	27.0009
Nid1	nidogen 1 [Source:MGI Symbol;Acc:MGI:97342]	1.27033	2.20301e-23	6.7077e-22	563.197	534.798	448.979	190.376	248.421	204.307	515.658	214.368
Gjc3	gap junction protein, gamma 3 [Source:MGI Symbol;Acc:MGI:2153041]	1.26973	1.82584e-112	7.25559e-110	7050.29	6864.07	5897.39	2740.77	2862.75	2620.49	6603.92	2741.34
Prtg	protogenin [Source:MGI Symbol;Acc:MGI:2444710]	1.26926	8.03505e-19	1.84758e-17	368.279	392.913	308.88	131.88	158.086	154.096	356.69	148.021
Wdpcp	WD repeat containing planar cell polarity effector [Source:MGI Symbol;Acc:MGI:2144467]	1.2669	6.86703e-12	9.21112e-11	299.114	307.583	193.05	113.8	121.522	98.6904	266.582	111.337
Gm26588	predicted gene, 26588 [Source:MGI Symbol;Acc:MGI:5477082]	1.26354	5.71448e-06	3.61629e-05	97.01	74.4153	75.0136	30.843	35.4887	36.3596	82.1463	34.2304
Gm43031	predicted gene 43031 [Source:MGI Symbol;Acc:MGI:5663168]	1.26243	1.68328e-05	9.78848e-05	68.2663	71.4387	87.1482	25.5252	30.1116	38.091	75.6177	31.2426
Ggt1	gamma-glutamyltransferase 1 [Source:MGI Symbol;Acc:MGI:95706]	1.25961	0.0108716	0.0325706	32.3367	44.6492	23.166	23.3981	13.9804	5.19423	33.384	14.1909
AU022754	expressed sequence AU022754 [Source:MGI Symbol;Acc:MGI:2146143]	1.25908	0.000474472	0.00205516	44.912	44.6492	50.7445	22.3346	17.2066	19.0455	46.7686	19.5289
Inpp4b	inositol polyphosphate-4-phosphatase, type II [Source:MGI Symbol;Acc:MGI:2158925]	1.2574	0.000173214	0.000830077	57.4874	58.5401	50.7445	23.3981	18.282	27.7026	55.5907	23.1276
A930003A15Rik	RIKEN cDNA A930003A15 gene [Source:MGI Symbol;Acc:MGI:1915412]	1.25624	0.011757	0.034783	35.9296	17.8597	24.2691	10.6355	11.8296	10.3885	26.0195	10.9512
Sqle	squalene epoxidase [Source:MGI Symbol;Acc:MGI:109296]	1.25424	1.00665e-17	2.15485e-16	3037.85	3785.26	4346.38	1559.17	1584.09	1538.36	3723.16	1560.54
Gm15422	predicted gene 15422 [Source:MGI Symbol;Acc:MGI:3707362]	1.25293	0.00267263	0.00954828	46.7085	32.7428	30.888	18.0804	11.8296	16.4484	36.7797	15.4528
Gm11992	predicted gene 11992 [Source:MGI Symbol;Acc:MGI:3651127]	1.25047	0.00406866	0.0138463	34.1332	27.7817	34.1974	12.7626	11.8296	15.5827	32.0374	13.3916
Lama1	laminin, alpha 1 [Source:MGI Symbol;Acc:MGI:99892]	1.25041	4.0698e-05	0.000220615	61.9786	70.4465	65.0854	23.3981	29.0362	30.2997	65.8368	27.578
Acaa1b	acetyl-Coenzyme A acyltransferase 1B [Source:MGI Symbol;Acc:MGI:3605455]	1.24869	0.0050399	0.0166969	33.2349	28.7739	30.888	13.8262	16.1312	9.52276	30.9656	13.16
Lmod3	leiomodin 3 (fetal) [Source:MGI Symbol;Acc:MGI:2444169]	1.24565	0.00820483	0.0255595	33.2349	29.7661	20.9597	12.7626	9.67873	12.9856	27.9869	11.809
Zbp1	Z-DNA binding protein 1 [Source:MGI Symbol;Acc:MGI:1927449]	1.24486	0.00196689	0.00731355	42.2173	38.696	33.0942	15.9533	12.905	19.0455	38.0025	15.9679
Olfr1349	olfactory receptor 1349 [Source:MGI Symbol;Acc:MGI:3031183]	1.24369	0.00118862	0.00467187	40.4208	39.6882	67.2916	15.9533	29.0362	17.3141	49.1336	20.7679
Gm10863	predicted gene 10863 [Source:MGI Symbol;Acc:MGI:3641623]	1.24148	2.17289e-29	9.05255e-28	634.158	606.237	535.024	256.316	231.214	263.175	591.806	250.235
Lgi4	leucine-rich repeat LGI family, member 4 [Source:MGI Symbol;Acc:MGI:2180197]	1.24007	2.41314e-110	8.9045e-108	2587.83	2527.15	2581.35	1144.38	1086.17	1031.92	2565.44	1087.49
Col9a3	collagen, type IX, alpha 3 [Source:MGI Symbol;Acc:MGI:894686]	1.23955	1.88148e-07	1.48619e-06	115.873	111.127	123.552	55.3046	56.997	37.2253	116.851	49.8423
2810414N06Rik	RIKEN cDNA 2810414N06 gene [Source:MGI Symbol;Acc:MGI:1919065]	1.23518	0.00464096	0.0155414	38.6244	33.735	26.4754	14.8897	17.2066	10.3885	32.9449	14.1616
Pcdhga8	protocadherin gamma subfamily A, 8 [Source:MGI Symbol;Acc:MGI:1935221]	1.22829	0.00910715	0.027938	28.7437	28.7739	24.2691	14.8897	10.7541	9.52276	27.2623	11.7222
6030442K20Rik	RIKEN cDNA 6030442K20 gene [Source:MGI Symbol;Acc:MGI:1925126]	1.22353	0.0016441	0.00624516	44.0138	52.5868	31.9911	20.2075	13.9804	20.7769	42.8639	18.3216
Tnnt1	troponin T1, skeletal, slow [Source:MGI Symbol;Acc:MGI:1333868]	1.22188	0.00122411	0.00479436	38.6244	55.5635	40.8162	17.0168	16.1312	24.2398	45.0014	19.1293
Rdh12	retinol dehydrogenase 12 [Source:MGI Symbol;Acc:MGI:1925224]	1.2195	2.28923e-06	1.55064e-05	89.8241	96.2438	95.9733	45.7327	44.092	32.0311	94.0138	40.6186
B230344G16Rik	RIKEN cDNA B230344G16 gene [Source:MGI Symbol;Acc:MGI:3642312]	1.2181	0.00843193	0.0261566	34.1332	20.8363	41.9194	8.50841	18.282	14.717	32.2963	13.8358
Gm19569	predicted gene, 19569 [Source:MGI Symbol;Acc:MGI:5011754]	1.21781	0.000294956	0.00133545	46.7085	56.5557	56.2602	21.271	24.7345	22.5083	53.1748	22.838
Mxd4	Max dimerization protein 4 [Source:MGI Symbol;Acc:MGI:104991]	1.21689	3.63455e-49	3.39327e-47	2117.15	2166.97	1684.5	910.399	814.089	845.794	1989.54	856.761
A430010J10Rik	RIKEN cDNA A430010J10 gene [Source:MGI Symbol;Acc:MGI:2442501]	1.21518	0.00512314	0.0169329	42.2173	20.8363	47.4351	13.8262	17.2066	16.4484	36.8296	15.8271
Hist1h2ap	histone cluster 1, H2ap [Source:MGI Symbol;Acc:MGI:3710573]	1.21134	0.00589279	0.0191483	38.6244	60.5245	40.8162	8.50841	37.6395	14.717	46.655	20.2883
Myl4	myosin, light polypeptide 4 [Source:MGI Symbol;Acc:MGI:97267]	1.20942	0.000305969	0.00138006	57.4874	62.5089	49.6414	18.0804	31.187	24.2398	56.5459	24.5024
Apod	apolipoprotein D [Source:MGI Symbol;Acc:MGI:88056]	1.20884	3.54187e-29	1.43696e-27	19315.8	18304.2	14991.7	7662.88	7639.74	7459.79	17537.2	7587.47
Vwa1	von Willebrand factor A domain containing 1 [Source:MGI Symbol;Acc:MGI:2179729]	1.20625	8.07064e-05	0.000412937	69.1646	73.4231	65.0854	25.5252	40.8657	24.2398	69.2243	30.2102
1700088E04Rik	RIKEN cDNA 1700088E04 gene [Source:MGI Symbol;Acc:MGI:1920774]	1.20327	8.07039e-06	4.96723e-05	88.9259	86.3218	77.2199	37.2243	41.9412	31.1654	84.1559	36.7769
Il1rapl1	interleukin 1 receptor accessory protein-like 1 [Source:MGI Symbol;Acc:MGI:2687319]	1.1998	0.00888828	0.0273586	41.3191	29.7661	26.4754	9.57196	10.7541	21.6426	32.5202	13.9896
Gm20597	predicted gene, 20597 [Source:MGI Symbol;Acc:MGI:5295703]	1.1992	3.1095e-28	1.19581e-26	558.706	597.307	546.055	223.346	251.647	264.906	567.356	246.633
Sntb1	syntrophin, basic 1 [Source:MGI Symbol;Acc:MGI:101781]	1.19811	2.19985e-136	1.48232e-133	3929.8	4049.19	3722	1659.14	1722.81	1718.43	3900.33	1700.13
Mmp15	matrix metallopeptidase 15 [Source:MGI Symbol;Acc:MGI:109320]	1.19624	2.51301e-13	3.89466e-12	280.251	266.903	226.144	127.626	112.919	98.6904	257.766	113.078
Gm39090	predicted gene, 39090 [Source:MGI Symbol;Acc:MGI:5621975]	1.19576	0.000749419	0.00308404	73.6558	61.5167	44.1257	38.2878	16.1312	24.2398	59.766	26.2196
Exoc3l4	exocyst complex component 3-like 4 [Source:MGI Symbol;Acc:MGI:1921363]	1.19574	0.0106757	0.0320891	33.2349	26.7895	25.3723	14.8897	7.5279	14.717	28.4656	12.3782
Myh14	myosin, heavy polypeptide 14 [Source:MGI Symbol;Acc:MGI:1919210]	1.19347	4.92685e-43	3.67098e-41	1056.33	1069.6	1006.07	503.06	401.13	464.884	1044	456.358
Smyd1	SET and MYND domain containing 1 [Source:MGI Symbol;Acc:MGI:104790]	1.19274	1.71979e-09	1.72961e-08	150.006	162.722	146.718	62.7495	68.8265	69.2565	153.149	66.9442
Fn3k	fructosamine 3 kinase [Source:MGI Symbol;Acc:MGI:1926834]	1.19181	0.00145247	0.00558091	35.0314	54.5713	44.1257	21.271	17.2066	19.9112	44.5761	19.463
Nebl	nebulette [Source:MGI Symbol;Acc:MGI:1921353]	1.19144	9.07022e-59	1.18126e-56	1462.34	1342.45	1510.2	646.639	590.403	650.145	1438.33	629.062
Mapt	microtubule-associated protein tau [Source:MGI Symbol;Acc:MGI:97180]	1.18935	0.00897114	0.0275589	37.7261	33.735	20.9597	17.0168	10.7541	12.9856	30.8069	13.5855
Olfml2a	olfactomedin-like 2A [Source:MGI Symbol;Acc:MGI:2444741]	1.18912	2.90741e-87	7.50984e-85	2039.01	2069.74	2039.71	955.069	861.407	881.288	2049.48	899.255
Ralgps1	Ral GEF with PH domain and SH3 binding motif 1 [Source:MGI Symbol;Acc:MGI:1922008]	1.18807	1.21941e-19	2.95289e-18	387.142	341.318	407.059	169.105	165.614	163.618	378.506	166.112
Gm9522	predicted gene 9522 [Source:MGI Symbol;Acc:MGI:3779931]	1.1873	0.00207944	0.00769514	36.8279	44.6492	45.2288	24.4617	12.905	18.1798	42.2353	18.5155
Wscd1	WSC domain containing 1 [Source:MGI Symbol;Acc:MGI:2448493]	1.18707	2.07349e-62	2.89504e-60	1486.59	1490.29	1471.59	698.753	593.629	660.533	1482.82	650.972
Tmem119	transmembrane protein 119 [Source:MGI Symbol;Acc:MGI:2385228]	1.18376	1.32523e-20	3.4004e-19	433.85	432.601	369.552	193.566	173.142	178.335	412.001	181.681
Nipal3	NIPA-like domain containing 3 [Source:MGI Symbol;Acc:MGI:1921802]	1.18146	4.44499e-16	8.47336e-15	335.044	314.529	300.055	162.723	130.125	127.259	316.542	140.036
Tns1	tensin 1 [Source:MGI Symbol;Acc:MGI:104552]	1.17448	2.55235e-108	9.19916e-106	2789.94	2640.26	2656.36	1227.34	1171.13	1186.02	2695.52	1194.83
Wfikkn1	WAP, FS, Ig, KU, and NTR-containing protein 1 [Source:MGI Symbol;Acc:MGI:2670967]	1.17288	0.0144368	0.0415723	24.2525	22.8207	37.5068	14.8897	7.5279	14.717	28.1933	12.3782
Parp14	poly (ADP-ribose) polymerase family, member 14 [Source:MGI Symbol;Acc:MGI:1919489]	1.17017	2.78888e-14	4.70316e-13	337.739	296.669	262.548	115.927	139.804	142.841	298.985	132.857
Zfp773	zinc finger protein 773 [Source:MGI Symbol;Acc:MGI:1923623]	1.16848	1.94047e-05	0.000111507	110.484	81.3608	79.4262	30.843	41.9412	47.6138	90.4235	40.1326
Mfap2	microfibrillar-associated protein 2 [Source:MGI Symbol;Acc:MGI:99559]	1.16788	1.74032e-07	1.38529e-06	159.887	122.041	145.615	64.8766	47.3182	77.0478	142.514	63.0809
Calr4	calreticulin 4 [Source:MGI Symbol;Acc:MGI:2140435]	1.16733	2.57929e-06	1.73573e-05	121.263	102.197	116.933	59.5588	33.3378	58.0023	113.464	50.2997
Cdiptos	CDIP transferase, opposite strand [Source:MGI Symbol;Acc:MGI:2443610]	1.16706	0.0073024	0.0230776	36.8279	36.7116	24.2691	18.0804	11.8296	13.8513	32.6029	14.5871
Kcnk13	potassium channel, subfamily K, member 13 [Source:MGI Symbol;Acc:MGI:2384976]	1.16618	0.00479361	0.0159732	29.642	51.5946	39.7131	11.6991	25.8099	16.4484	40.3166	17.9858
Gm45589	predicted gene 45589 [Source:MGI Symbol;Acc:MGI:5791425]	1.16445	2.85471e-05	0.000159374	85.3329	86.3218	66.1885	32.9701	39.7903	33.7625	79.2811	35.5076
Card10	caspase recruitment domain family, member 10 [Source:MGI Symbol;Acc:MGI:2146012]	1.16308	2.54188e-05	0.00014286	91.6206	82.353	67.2916	38.2878	33.3378	36.3596	80.4217	35.9951
Gm28187	predicted gene 28187 [Source:MGI Symbol;Acc:MGI:5578893]	1.16236	4.03863e-14	6.69419e-13	252.406	307.583	274.682	116.991	137.653	118.602	278.224	124.415
Plscr4	phospholipid scramblase 4 [Source:MGI Symbol;Acc:MGI:2143267]	1.16115	2.00973e-30	8.9246e-29	845.245	793.764	685.051	336.082	374.244	331.565	774.686	347.297
Fbxo32	F-box protein 32 [Source:MGI Symbol;Acc:MGI:1914981]	1.15982	1.80953e-29	7.60002e-28	856.024	746.138	676.226	339.273	326.926	354.074	759.462	340.091
Col11a2	collagen, type XI, alpha 2 [Source:MGI Symbol;Acc:MGI:88447]	1.15835	4.89177e-10	5.2868e-09	158.989	187.527	184.225	84.0205	78.5053	75.3164	176.913	79.2807
Olig1	oligodendrocyte transcription factor 1 [Source:MGI Symbol;Acc:MGI:1355334]	1.15702	3.86682e-15	6.98461e-14	309.893	301.63	263.651	124.435	139.804	128.99	291.725	131.076
Slc6a2	solute carrier family 6 (neurotransmitter transporter, noradrenalin), member 2 [Source:MGI Symbol;Acc:MGI:1270850]	1.15642	0.00158466	0.00604753	39.5226	44.6492	46.3319	18.0804	20.4329	19.9112	43.5013	19.4748
Naaa	N-acylethanolamine acid amidase [Source:MGI Symbol;Acc:MGI:1914361]	1.15494	1.6591e-43	1.26043e-41	1028.49	1098.37	968.558	436.056	471.032	482.198	1031.8	463.095
Gm16835	predicted gene, 16835 [Source:MGI Symbol;Acc:MGI:4439759]	1.15355	0.000655663	0.00273746	70.0628	51.5946	50.7445	29.7794	17.2066	30.2997	57.4673	25.7619
Cdh15	cadherin 15 [Source:MGI Symbol;Acc:MGI:106672]	1.15032	1.7593e-15	3.25365e-14	286.539	314.529	291.229	142.516	120.446	138.513	297.432	133.825
A230057D06Rik	RIKEN cDNA A230057D06 gene [Source:MGI Symbol;Acc:MGI:2442922]	1.14982	1.03824e-05	6.27558e-05	89.8241	81.3608	99.2827	40.4149	47.3182	34.6282	90.1559	40.7871
Rsph9	radial spoke head 9 homolog (Chlamydomonas) [Source:MGI Symbol;Acc:MGI:1922814]	1.14736	1.18203e-06	8.33827e-06	137.431	104.181	123.552	43.6056	68.8265	52.808	121.721	55.0801
9630013D21Rik	RIKEN cDNA 9630013D21 gene [Source:MGI Symbol;Acc:MGI:2442649]	1.14507	2.73678e-07	2.0987e-06	112.28	134.94	127.964	51.0504	52.6953	64.9279	125.061	56.2246
Rtl5	retrotransposon Gag like 5 [Source:MGI Symbol;Acc:MGI:3045324]	1.1429	3.07648e-13	4.72073e-12	255.999	258.965	249.31	125.499	122.597	99.5561	254.758	115.884
Gm32051	predicted gene, 32051 [Source:MGI Symbol;Acc:MGI:5591210]	1.14072	4.3236e-06	2.79662e-05	151.803	128.987	88.2513	56.3682	65.6003	46.7481	123.014	56.2389
Slc40a1	solute carrier family 40 (iron-regulated transporter), member 1 [Source:MGI Symbol;Acc:MGI:1315204]	1.13992	1.61894e-55	1.85854e-53	1394.07	1526.01	1525.64	656.211	723.754	638.891	1481.91	672.952
Col27a1	collagen, type XXVII, alpha 1 [Source:MGI Symbol;Acc:MGI:2672118]	1.13838	6.29466e-33	3.15711e-31	982.676	960.454	854.935	477.534	419.412	378.313	932.688	425.086
Duoxa1	dual oxidase maturation factor 1 [Source:MGI Symbol;Acc:MGI:2384861]	1.13798	0.0178956	0.0498824	23.3543	20.8363	36.4037	12.7626	9.67873	13.8513	26.8647	12.0975
Spon2	spondin 2, extracellular matrix protein [Source:MGI Symbol;Acc:MGI:1923724]	1.1358	0.00428494	0.0144774	33.2349	37.7038	61.7759	27.6523	17.2066	15.5827	44.2382	20.1472
Tmod4	tropomodulin 4 [Source:MGI Symbol;Acc:MGI:1355285]	1.13211	0.00825677	0.0256903	26.049	40.6804	33.0942	11.6991	17.2066	16.4484	33.2745	15.118
Foxd3	forkhead box D3 [Source:MGI Symbol;Acc:MGI:1347473]	1.13184	1.72218e-41	1.18099e-39	1390.48	1433.74	1243.24	684.927	625.891	550.589	1355.82	620.469
F8	coagulation factor VIII [Source:MGI Symbol;Acc:MGI:88383]	1.12836	3.28571e-05	0.000181281	81.7399	85.3296	75.0136	38.2878	41.9412	31.1654	80.6944	37.1315
Ttn	titin [Source:MGI Symbol;Acc:MGI:98864]	1.12393	5.79475e-49	5.37766e-47	1149.75	1123.18	1071.15	522.203	495.766	516.826	1114.69	511.599
Gm49124	predicted gene, 49124 [Source:MGI Symbol;Acc:MGI:6118528]	1.11785	1.92674e-06	1.31777e-05	117.67	97.2361	109.211	52.114	45.1674	51.9423	108.039	49.7412
Brdt	bromodomain, testis-specific [Source:MGI Symbol;Acc:MGI:1891374]	1.1168	0.000886722	0.00358171	64.6733	55.5635	49.6414	28.7159	17.2066	32.0311	56.6261	25.9845
Slc43a2	solute carrier family 43, member 2 [Source:MGI Symbol;Acc:MGI:2442746]	1.11611	5.78168e-25	1.8984e-23	806.62	699.504	621.069	349.908	321.549	312.52	709.064	327.992
Nkd1	naked cuticle 1 [Source:MGI Symbol;Acc:MGI:2135954]	1.11341	4.35813e-06	2.81309e-05	95.2135	107.158	108.108	57.4317	43.0166	43.2853	103.493	47.9112
Utp14b	UTP14B small subunit processome component [Source:MGI Symbol;Acc:MGI:2445092]	1.11339	8.32237e-27	3.00653e-25	659.309	809.639	849.419	360.544	359.188	350.611	772.789	356.781
Plxnc1	plexin C1 [Source:MGI Symbol;Acc:MGI:1890127]	1.11216	1.18483e-07	9.65938e-07	144.617	125.018	130.171	61.6859	59.1478	64.0622	133.268	61.632
Enho	energy homeostasis associated [Source:MGI Symbol;Acc:MGI:1916888]	1.11131	1.81018e-05	0.000104485	84.4346	82.353	93.767	41.4785	43.0166	36.3596	86.8516	40.2849
Gm7967	predicted gene 7967 [Source:MGI Symbol;Acc:MGI:3644984]	1.11073	4.89167e-07	3.62213e-06	127.55	112.119	155.543	59.5588	55.9216	66.6593	131.737	60.7132
Gramd2	GRAM domain containing 2 [Source:MGI Symbol;Acc:MGI:3528937]	1.11063	0.00254908	0.00918095	37.7261	53.579	99.2827	21.271	33.3378	32.8968	63.5293	29.1686
Ifi208	interferon activated gene 208 [Source:MGI Symbol;Acc:MGI:2442822]	1.10995	0.00869801	0.0268744	34.1332	30.7583	30.888	13.8262	13.9804	16.4484	31.9265	14.7517
Chadl	chondroadherin-like [Source:MGI Symbol;Acc:MGI:3036284]	1.10606	0.000130335	0.000640434	72.7575	73.4231	73.9105	25.5252	43.0166	33.7625	73.3637	34.1014
Tgtp1	T cell specific GTPase 1 [Source:MGI Symbol;Acc:MGI:98734]	1.09927	0.00767922	0.0240916	45.8103	32.7428	28.6817	17.0168	13.9804	19.0455	35.7449	16.6809
Trp63	transformation related protein 63 [Source:MGI Symbol;Acc:MGI:1330810]	1.09811	2.14894e-05	0.000122532	87.1294	103.189	83.8388	36.1607	50.5445	41.5539	91.3858	42.753
Aqp9	aquaporin 9 [Source:MGI Symbol;Acc:MGI:1891066]	1.09726	0.000927618	0.00373312	73.6558	68.4621	39.7131	30.843	26.8854	27.7026	60.6103	28.477
Ypel4	yippee like 4 [Source:MGI Symbol;Acc:MGI:3605071]	1.09653	6.32214e-16	1.19343e-14	357.5	330.404	333.149	145.706	178.519	154.096	340.351	159.44
A430035B10Rik	RIKEN cDNA A430035B10 gene [Source:MGI Symbol;Acc:MGI:2443789]	1.08629	0.000797387	0.00325894	45.8103	63.5011	69.4979	28.7159	32.2624	23.3741	59.6031	28.1175
Pdzk1ip1	PDZK1 interacting protein 1 [Source:MGI Symbol;Acc:MGI:1914432]	1.08585	0.0141068	0.0407279	35.9296	36.7116	22.0628	11.6991	19.3575	13.8513	31.568	14.9693
Iqsec3	IQ motif and Sec7 domain 3 [Source:MGI Symbol;Acc:MGI:2677208]	1.08366	4.49599e-07	3.34995e-06	142.82	147.838	124.655	75.5121	69.9019	51.9423	138.438	65.7855
Kirrel3	kirre like nephrin family adhesion molecule 3 [Source:MGI Symbol;Acc:MGI:1914953]	1.08326	1.10401e-23	3.41516e-22	559.604	672.715	589.078	276.523	307.569	276.16	607.132	286.751
Rufy4	RUN and FYVE domain containing 4 [Source:MGI Symbol;Acc:MGI:3588214]	1.08177	3.35607e-05	0.000184878	80.8417	92.275	81.6325	43.6056	39.7903	37.2253	84.9164	40.2071
Selenop	selenoprotein P [Source:MGI Symbol;Acc:MGI:894288]	1.08088	2.07074e-29	8.65024e-28	1204.54	1180.72	950.908	581.762	511.897	487.392	1112.06	527.017
Pmvk	phosphomevalonate kinase [Source:MGI Symbol;Acc:MGI:1915853]	1.08035	2.36087e-15	4.33515e-14	414.987	497.095	623.275	244.617	254.873	225.949	511.786	241.813
Map7d2	MAP7 domain containing 2 [Source:MGI Symbol;Acc:MGI:1917474]	1.07937	1.10406e-10	1.28749e-09	278.455	273.848	232.763	94.656	138.728	137.647	261.689	123.677
Igtp	interferon gamma induced GTPase [Source:MGI Symbol;Acc:MGI:107729]	1.07825	3.29684e-07	2.50586e-06	151.803	128.987	136.79	75.5121	53.7707	68.3907	139.193	65.8912
Plekhb1	pleckstrin homology domain containing, family B (evectins) member 1 [Source:MGI Symbol;Acc:MGI:1351469]	1.07753	1.30019e-89	3.4742e-87	2780.06	2982.57	2782.12	1367.73	1291.57	1386.86	2848.25	1348.72
Pdlim2	PDZ and LIM domain 2 [Source:MGI Symbol;Acc:MGI:2384850]	1.07435	7.53269e-20	1.85304e-18	442.833	420.695	418.091	210.583	204.329	194.784	427.206	203.232
Pnpla3	patatin-like phospholipase domain containing 3 [Source:MGI Symbol;Acc:MGI:2151796]	1.07137	0.0171117	0.0480341	24.2525	31.7505	35.3005	14.8897	19.3575	9.52276	30.4345	14.59
Adhfe1	alcohol dehydrogenase, iron containing, 1 [Source:MGI Symbol;Acc:MGI:1923437]	1.06917	0.000256962	0.00117962	86.2311	61.5167	69.4979	31.9065	41.9412	30.2997	72.4152	34.7158
Atp2a1	ATPase, Ca++ transporting, cardiac muscle, fast twitch 1 [Source:MGI Symbol;Acc:MGI:105058]	1.06804	0.00282023	0.0100133	44.912	55.5635	55.1571	37.2243	18.282	19.0455	51.8775	24.8506
1110025M09Rik	RIKEN cDNA 1110025M09 gene [Source:MGI Symbol;Acc:MGI:1915885]	1.06603	0.00316237	0.0110908	62.8769	56.5557	48.5382	32.9701	35.4887	12.9856	55.9903	27.1481
Tnfrsf25	tumor necrosis factor receptor superfamily, member 25 [Source:MGI Symbol;Acc:MGI:1934667]	1.06504	0.00641881	0.0206003	56.5892	37.7038	30.888	21.271	16.1312	22.5083	41.727	19.9702
Ldlr	low density lipoprotein receptor [Source:MGI Symbol;Acc:MGI:96765]	1.06487	5.59904e-07	4.11837e-06	2379.44	3025.23	3915.05	1553.85	1394.81	1505.46	3106.57	1484.71
Gprc5c	G protein-coupled receptor, family C, group 5, member C [Source:MGI Symbol;Acc:MGI:1917605]	1.06454	0.000427749	0.00187056	53.8945	64.4933	81.6325	31.9065	32.2624	31.1654	66.6734	31.7781
Hoxb13	homeobox B13 [Source:MGI Symbol;Acc:MGI:107730]	1.06165	0.00179024	0.00673427	61.9786	54.5713	51.8477	30.843	34.4133	16.4484	56.1325	27.2349
Gas1	growth arrest specific 1 [Source:MGI Symbol;Acc:MGI:95655]	1.06134	2.73906e-05	0.000153304	84.4346	91.2828	102.592	38.2878	44.092	50.2109	92.7699	44.1969
Aamdc	adipogenesis associated Mth938 domain containing [Source:MGI Symbol;Acc:MGI:1913523]	1.05206	8.52815e-17	1.71426e-15	423.071	406.804	361.83	186.121	207.555	182.664	397.235	192.113
Fdft1	farnesyl diphosphate farnesyl transferase 1 [Source:MGI Symbol;Acc:MGI:102706]	1.04956	1.67658e-11	2.1474e-10	2197.1	2612.47	3192.49	1258.18	1314.16	1292.5	2667.35	1288.28
Sncb	synuclein, beta [Source:MGI Symbol;Acc:MGI:1889011]	1.04936	4.21335e-06	2.73673e-05	153.599	139.901	109.211	81.8934	61.2986	52.808	134.237	65.3334
Msantd1	Myb/SANT-like DNA-binding domain containing 1 [Source:MGI Symbol;Acc:MGI:2684990]	1.04935	0.00691297	0.0219949	33.2349	38.696	54.0539	26.5888	15.0558	19.0455	41.9949	20.23
Bdkrb2	bradykinin receptor, beta 2 [Source:MGI Symbol;Acc:MGI:102845]	1.04456	0.0120017	0.0354155	29.642	35.7194	39.7131	15.9533	11.8296	22.5083	35.0248	16.7637
Prag1	PEAK1 related kinase activating pseudokinase 1 [Source:MGI Symbol;Acc:MGI:1196223]	1.04312	2.54517e-11	3.18105e-10	248.813	316.513	275.785	154.215	135.502	119.467	280.37	136.395
Plxnb3	plexin B3 [Source:MGI Symbol;Acc:MGI:2154240]	1.043	6.37151e-102	2.10097e-99	4175.02	4294.26	3961.38	2117.53	1936.82	1981.6	4143.56	2011.98
Prr7	proline rich 7 (synaptic) [Source:MGI Symbol;Acc:MGI:3487246]	1.04286	1.43809e-06	1.00394e-05	124.855	134.94	127.964	73.385	50.5445	64.0622	129.253	62.6639
Pnma1	paraneoplastic antigen MA1 [Source:MGI Symbol;Acc:MGI:2180564]	1.04275	0.0110164	0.0329426	32.3367	41.6726	43.0225	9.57196	21.5083	25.1055	39.0106	18.7286
Nsdhl	NAD(P) dependent steroid dehydrogenase-like [Source:MGI Symbol;Acc:MGI:1099438]	1.04178	7.48403e-25	2.4316e-23	833.568	968.392	1130.72	476.471	497.917	449.301	977.56	474.563
Vmn2r97	vomeronasal 2, receptor 97 [Source:MGI Symbol;Acc:MGI:3645271]	1.0393	4.09231e-05	0.000221634	90.7223	94.2594	91.5607	35.0972	51.6199	47.6138	92.1808	44.777
Dhcr7	7-dehydrocholesterol reductase [Source:MGI Symbol;Acc:MGI:1298378]	1.03913	2.81858e-23	8.5484e-22	933.272	1104.32	1356.86	549.856	550.612	548.857	1131.49	549.775
9530062K07Rik	RIKEN cDNA 9530062K07 gene [Source:MGI Symbol;Acc:MGI:1925989]	1.03801	0.00290486	0.0102784	61.9786	55.5635	48.5382	18.0804	40.8657	22.5083	55.3601	27.1515
Sh2d3c	SH2 domain containing 3C [Source:MGI Symbol;Acc:MGI:1351631]	1.03683	8.03229e-14	1.29133e-12	427.563	407.796	381.687	215.901	225.837	154.961	405.682	198.9
Car6	carbonic anhydrase 6 [Source:MGI Symbol;Acc:MGI:1333786]	1.03352	4.04804e-23	1.22294e-21	609.007	586.393	546.055	295.667	262.401	292.609	580.485	283.559
Gm45819	predicted gene 45819 [Source:MGI Symbol;Acc:MGI:5804934]	1.03344	0.00163602	0.00621599	62.8769	61.5167	49.6414	19.1439	36.5641	29.434	58.0116	28.3807
Gbp9	guanylate-binding protein 9 [Source:MGI Symbol;Acc:MGI:3605620]	1.02898	3.53827e-20	8.90197e-19	642.242	599.292	507.445	275.46	280.683	301.266	582.993	285.803
Rab44	RAB44, member RAS oncogene family [Source:MGI Symbol;Acc:MGI:3045302]	1.02873	0.000568632	0.00241707	72.7575	62.5089	68.3948	43.6056	29.0362	27.7026	67.8871	33.4481
Ikzf4	IKAROS family zinc finger 4 [Source:MGI Symbol;Acc:MGI:1343139]	1.02842	0.00911917	0.0279533	53.8945	31.7505	34.1974	17.0168	18.282	23.3741	39.9475	19.5576
Gm11266	predicted gene 11266 [Source:MGI Symbol;Acc:MGI:3649705]	1.0282	0.00115701	0.00456501	59.2839	67.4699	51.8477	22.3346	31.187	33.7625	59.5338	29.0947
Cdh19	cadherin 19, type 2 [Source:MGI Symbol;Acc:MGI:3588198]	1.02764	7.99294e-82	1.76964e-79	5476.57	5489.87	4839.48	2468.5	2759.51	2530.46	5268.64	2586.16
Txnip	thioredoxin interacting protein [Source:MGI Symbol;Acc:MGI:1889549]	1.02752	2.54035e-94	7.15825e-92	3244.45	3441.96	3300.6	1555.97	1686.25	1655.23	3329	1632.48
Rgs2	regulator of G-protein signaling 2 [Source:MGI Symbol;Acc:MGI:1098271]	1.02734	2.19168e-26	7.70218e-25	750.031	663.785	664.091	329.701	343.057	347.148	692.636	339.969
Shisa4	shisa family member 4 [Source:MGI Symbol;Acc:MGI:1924802]	1.02439	4.01041e-50	3.88458e-48	1405.75	1529.98	1510.2	750.867	742.036	694.296	1481.98	729.066
Rsad2	radical S-adenosyl methionine domain containing 2 [Source:MGI Symbol;Acc:MGI:1929628]	1.02381	0.000812205	0.00331392	69.1646	65.4855	55.1571	24.4617	32.2624	36.3596	63.269	31.0279
Gulp1	GULP, engulfment adaptor PTB domain containing 1 [Source:MGI Symbol;Acc:MGI:1920407]	1.0235	1.88774e-50	1.85166e-48	1756.06	1747.27	1611.69	771.074	856.03	887.348	1705.01	838.151
Zan	zonadhesin [Source:MGI Symbol;Acc:MGI:106656]	1.02328	4.7361e-06	3.03432e-05	147.312	127.994	155.543	77.6392	47.3182	85.7049	143.616	70.2208
Shpk	sedoheptulokinase [Source:MGI Symbol;Acc:MGI:1921887]	1.02226	9.42247e-09	8.79166e-08	196.715	186.534	166.574	90.4018	93.5611	87.4363	183.275	90.4664
Sept4	septin 4 [Source:MGI Symbol;Acc:MGI:1270156]	1.02196	6.68144e-11	7.98989e-10	273.065	288.732	221.731	125.499	130.125	130.722	261.176	128.782
Sds	serine dehydratase [Source:MGI Symbol;Acc:MGI:98270]	1.02132	0.0125073	0.036677	34.1332	39.6882	29.7848	19.1439	19.3575	12.9856	34.5354	17.1623
Zfp558	zinc finger protein 558 [Source:MGI Symbol;Acc:MGI:1921681]	1.0183	0.000194171	0.000919984	100.603	72.4309	71.7042	38.2878	44.092	38.9568	81.5794	40.4455
Ypel1	yippee like 1 [Source:MGI Symbol;Acc:MGI:1913303]	1.01723	1.88787e-07	1.49048e-06	179.648	146.846	152.234	70.1944	78.5053	87.4363	159.576	78.712
Nol4l	nucleolar protein 4-like [Source:MGI Symbol;Acc:MGI:1918765]	1.0172	1.14847e-27	4.30969e-26	660.207	680.652	694.979	342.463	326.926	335.894	678.613	335.094
Gm12473	predicted gene 12473 [Source:MGI Symbol;Acc:MGI:3652337]	1.01616	0.0061877	0.0199495	32.3367	57.5479	52.9508	29.7794	17.2066	23.3741	47.6118	23.4534
Msmo1	methylsterol monoxygenase 1 [Source:MGI Symbol;Acc:MGI:1913484]	1.01212	3.05031e-13	4.68985e-12	2819.58	3443.94	3877.54	1563.42	1714.21	1748.73	3380.35	1675.45
Itga2	integrin alpha 2 [Source:MGI Symbol;Acc:MGI:96600]	1.01037	8.43894e-39	5.33823e-37	1099.45	1243.23	1115.28	562.618	580.724	573.097	1152.65	572.146
Tsc22d3	TSC22 domain family, member 3 [Source:MGI Symbol;Acc:MGI:1196284]	1.00887	6.72487e-34	3.46253e-32	870.395	893.976	903.473	466.899	429.09	430.256	889.282	442.082
Synpo2l	synaptopodin 2-like [Source:MGI Symbol;Acc:MGI:1916010]	1.00815	3.61613e-24	1.14607e-22	631.463	658.824	587.974	299.921	324.775	309.923	626.087	311.54
Enpp2	ectonucleotide pyrophosphatase/phosphodiesterase 2 [Source:MGI Symbol;Acc:MGI:1321390]	1.00806	5.23397e-15	9.31298e-14	336.84	375.053	360.727	172.295	170.991	188.724	357.54	177.337
Cd48	CD48 antigen [Source:MGI Symbol;Acc:MGI:88339]	1.00781	0.0157914	0.0449056	42.2173	22.8207	47.4351	14.8897	17.2066	23.3741	37.491	18.4901
Calcoco1	calcium binding and coiled coil domain 1 [Source:MGI Symbol;Acc:MGI:1914738]	1.00763	2.86937e-59	3.83358e-57	2398.3	2440.82	2116.93	1175.22	1148.54	1139.27	2318.69	1154.34
Kcnn2	potassium intermediate/small conductance calcium-activated channel, subfamily N, member 2 [Source:MGI Symbol;Acc:MGI:2153182]	1.00692	0.00107402	0.00426362	74.554	59.5323	58.4665	39.3514	23.6591	32.8968	64.1843	31.9691
Acat2	acetyl-Coenzyme A acetyltransferase 2 [Source:MGI Symbol;Acc:MGI:87871]	1.00685	1.74244e-11	2.22808e-10	1643.78	1952.66	2357.41	991.229	962.496	1007.68	1984.62	987.136
Cd1d1	CD1d1 antigen [Source:MGI Symbol;Acc:MGI:107674]	1.00655	0.000812637	0.00331428	64.6733	63.5011	72.8073	41.4785	23.6591	34.6282	66.9939	33.2553
Gdpd5	glycerophosphodiester phosphodiesterase domain containing 5 [Source:MGI Symbol;Acc:MGI:2686926]	1.00546	2.47293e-08	2.18504e-07	185.038	207.371	168.781	104.228	91.4102	84.8392	187.063	93.4925
Syn2	synapsin II [Source:MGI Symbol;Acc:MGI:103020]	1.00257	0.00491472	0.0163206	46.7085	43.657	48.5382	15.9533	29.0362	24.2398	46.3013	23.0764
Gas7	growth arrest specific 7 [Source:MGI Symbol;Acc:MGI:1202388]	1.00168	9.83043e-237	1.52352e-233	16180	16135.2	15424.1	7948.98	7973.12	7924.67	15913.1	7948.92

## Sheet: Table S7
Table S7 Identification of downregulated genes in mouse astrocytes treated with A. cantonensis L5 EVs compared with the serum-treated control (N)
Gene symbol	Description	log2FoldChange	pvalue	padj	L5-EV1	L5-EV2	L5-EV3	N1	N2	N3	EV.norm.count.mean	N.norm.count.mean
Gm47939	predicted gene, 47939 [Source:MGI Symbol;Acc:MGI:6097203]	-3.65502	1.33818e-05	7.90966e-05	0.898241	1.98441	3.30942	42.542	6.45249	26.8369	2.06402	25.2771
Kcnf1	potassium voltage-gated channel, subfamily F, member 1 [Source:MGI Symbol;Acc:MGI:2687399]	-3.39989	7.21314e-48	6.49938e-46	22.456	20.8363	27.5785	231.854	276.382	236.338	23.6236	248.191
Gm18757	predicted gene, 18757 [Source:MGI Symbol;Acc:MGI:5010942]	-3.22596	6.03514e-76	1.16916e-73	48.505	45.6414	43.0225	379.688	441.995	464.018	45.723	428.567
Gm13522	predicted gene 13522 [Source:MGI Symbol;Acc:MGI:3651428]	-2.73326	5.57283e-10	5.96462e-09	12.5754	4.96102	6.61885	47.8598	58.0724	57.1366	8.05175	54.3562
Nppb	natriuretic peptide type B [Source:MGI Symbol;Acc:MGI:97368]	-2.69805	1.56128e-130	8.06437e-128	145.515	145.854	118.036	851.904	893.669	921.111	136.468	888.895
Nlrp2	NLR family, pyrin domain containing 2 [Source:MGI Symbol;Acc:MGI:3041206]	-2.44815	6.40747e-181	6.6202e-178	251.507	287.739	296.745	1432.6	1585.16	1530.57	278.664	1516.11
Grem2	gremlin 2, DAN family BMP antagonist [Source:MGI Symbol;Acc:MGI:1344367]	-2.3565	0.00025778	0.00118268	6.28769	3.96882	3.30942	22.3346	12.905	34.6282	4.52198	23.2893
Selp	selectin, platelet [Source:MGI Symbol;Acc:MGI:98280]	-2.16163	1.81141e-05	0.000104517	15.2701	3.96882	5.51571	45.7327	35.4887	32.0311	8.25154	37.7508
C430002N11Rik	RIKEN cDNA C430002N11 gene [Source:MGI Symbol;Acc:MGI:2442576]	-2.13571	1.86395e-05	0.000107349	7.18593	10.9143	5.51571	25.5252	44.092	34.6282	7.87196	34.7485
Ngef	neuronal guanine nucleotide exchange factor [Source:MGI Symbol;Acc:MGI:1858414]	-2.11501	5.53587e-39	3.53065e-37	70.0628	84.3374	80.5293	375.433	307.569	332.431	78.3098	338.478
Siglecg	sialic acid binding Ig-like lectin G [Source:MGI Symbol;Acc:MGI:2443630]	-2.07693	1.30845e-82	3.02662e-80	164.378	167.683	193.05	756.185	724.829	728.058	175.037	736.357
Cyr61	cysteine rich protein 61 [Source:MGI Symbol;Acc:MGI:88613]	-2.07552	4.36457e-269	9.66316e-266	964.711	1130.12	1059.02	4545.62	4134.97	4596.03	1051.28	4425.54
Nobox	NOBOX oogenesis homeobox [Source:MGI Symbol;Acc:MGI:108011]	-2.06103	0.00329654	0.0114912	4.4912	4.96102	2.20628	14.8897	21.5083	12.9856	3.88617	16.4612
Nxph3	neurexophilin 3 [Source:MGI Symbol;Acc:MGI:1336188]	-2.03137	2.44633e-19	5.83281e-18	48.505	37.7038	31.9911	159.533	170.991	156.693	39.4	162.405
Plau	plasminogen activator, urokinase [Source:MGI Symbol;Acc:MGI:97611]	-2.01947	0.000732706	0.00301847	2.69472	8.92984	5.51571	23.3981	19.3575	25.9712	5.71342	22.9089
Sprr2b	small proline-rich protein 2B [Source:MGI Symbol;Acc:MGI:1330352]	-2.01904	7.663e-14	1.23452e-12	26.9472	29.7661	23.166	116.991	102.164	105.616	26.6264	108.257
Gm35940	predicted gene, 35940 [Source:MGI Symbol;Acc:MGI:5595099]	-1.98612	0.00255352	0.00919482	1.79648	2.97661	11.0314	21.271	20.4329	19.0455	5.26817	20.2498
Gm12715	predicted gene 12715 [Source:MGI Symbol;Acc:MGI:3650759]	-1.92194	3.85972e-12	5.32188e-11	47.6068	45.6414	51.8477	151.024	283.909	116.005	48.3653	183.646
Serpinb2	serine (or cysteine) peptidase inhibitor, clade B, member 2 [Source:MGI Symbol;Acc:MGI:97609]	-1.90181	1.62001e-24	5.16605e-23	61.9786	69.4543	77.2199	223.346	245.194	306.46	69.551	258.333
Gm23136	predicted gene, 23136 [Source:MGI Symbol;Acc:MGI:5452913]	-1.8884	0.00763613	0.0239807	3.59296	2.97661	5.51571	14.8897	12.905	16.4484	4.02843	14.7477
1700112H15Rik	RIKEN cDNA 1700112H15 gene [Source:MGI Symbol;Acc:MGI:1920840]	-1.8492	0.00172895	0.00652904	3.59296	6.94543	7.72199	23.3981	17.2066	24.2398	6.0868	21.6148
Id1	inhibitor of DNA binding 1 [Source:MGI Symbol;Acc:MGI:96396]	-1.82863	4.06986e-128	1.85514e-125	430.257	519.915	469.938	1678.28	1738.95	1623.2	473.37	1680.14
Serpine1	serine (or cysteine) peptidase inhibitor, clade E, member 1 [Source:MGI Symbol;Acc:MGI:97608]	-1.79198	0	0	2413.57	2374.35	2586.87	8144.67	8383.93	8985.16	2458.26	8504.59
Paqr9	progestin and adipoQ receptor family member IX [Source:MGI Symbol;Acc:MGI:1922802]	-1.77184	0.00792504	0.0247926	5.38945	6.94543	3.30942	13.8262	29.0362	11.2542	5.21477	18.0388
Speer3	spermatogenesis associated glutamate (E)-rich protein 3 [Source:MGI Symbol;Acc:MGI:1918276]	-1.74891	0.00040859	0.00179285	6.28769	12.8987	8.82513	24.4617	29.0362	39.8225	9.33716	31.1068
Id3	inhibitor of DNA binding 3 [Source:MGI Symbol;Acc:MGI:96398]	-1.73782	1.09342e-110	4.13312e-108	424.868	428.632	434.638	1511.31	1450.73	1336.65	429.379	1432.9
Slc16a11	solute carrier family 16 (monocarboxylic acid transporters), member 11 [Source:MGI Symbol;Acc:MGI:2663709]	-1.72084	1.0223e-50	1.01562e-48	172.462	172.644	209.597	586.016	597.93	637.159	184.901	607.035
Lancl3	LanC lantibiotic synthetase component C-like 3 (bacterial) [Source:MGI Symbol;Acc:MGI:2443335]	-1.7005	7.0735e-10	7.47784e-09	25.1507	37.7038	28.6817	85.0841	103.24	108.213	30.5121	98.8457
Il6	interleukin 6 [Source:MGI Symbol;Acc:MGI:96559]	-1.67991	8.14954e-10	8.55701e-09	26.049	30.7583	38.61	86.1476	117.22	100.422	31.8058	101.263
Gm44274	predicted gene, 44274 [Source:MGI Symbol;Acc:MGI:5690666]	-1.67388	0.0103061	0.0311718	4.4912	2.97661	9.92827	25.5252	11.8296	17.3141	5.7987	18.223
Ereg	epiregulin [Source:MGI Symbol;Acc:MGI:107508]	-1.66358	3.97189e-20	9.91246e-19	91.6206	84.3374	157.749	322.256	379.621	348.014	111.236	349.964
Prl2c2	prolactin family 2, subfamily c, member 2 [Source:MGI Symbol;Acc:MGI:97618]	-1.65691	5.08449e-44	4.02038e-42	201.206	184.55	208.494	550.919	703.321	618.98	198.083	624.407
Asgr1	asialoglycoprotein receptor 1 [Source:MGI Symbol;Acc:MGI:88081]	-1.6514	1.8601e-16	3.65835e-15	59.2839	47.6258	69.4979	178.677	178.519	194.784	58.8025	183.993
Col6a3	collagen, type VI, alpha 3 [Source:MGI Symbol;Acc:MGI:88461]	-1.64714	0	0	4205.56	4674.28	4709.31	14167.6	14378.3	13990.7	4529.72	14178.8
1700017M07Rik	RIKEN cDNA 1700017M07 gene [Source:MGI Symbol;Acc:MGI:1923648]	-1.64216	2.86761e-09	2.82532e-08	53.8945	25.7973	30.888	115.927	133.351	99.5561	36.8599	116.278
Dlk2	delta like non-canonical Notch ligand 2 [Source:MGI Symbol;Acc:MGI:2146838]	-1.63243	0.00184628	0.00692489	7.18593	11.9065	5.51571	25.5252	26.8854	24.2398	8.2027	25.5501
Adam12	a disintegrin and metallopeptidase domain 12 (meltrin alpha) [Source:MGI Symbol;Acc:MGI:105378]	-1.63135	1.05861e-11	1.37985e-10	41.3191	36.7116	47.4351	116.991	152.709	118.602	41.8219	129.434
A930035D04Rik	RIKEN cDNA A930035D04 gene [Source:MGI Symbol;Acc:MGI:2445106]	-1.62728	0.0176396	0.049284	5.38945	3.96882	4.41257	14.8897	13.9804	13.8513	4.59028	14.2405
D630033O11Rik	RIKEN cDNA D630033O11 gene [Source:MGI Symbol;Acc:MGI:2685434]	-1.62101	0.013132	0.0383133	3.59296	4.96102	7.72199	20.2075	11.8296	17.3141	5.42533	16.4504
Nefm	neurofilament, medium polypeptide [Source:MGI Symbol;Acc:MGI:97314]	-1.61741	1.5254e-60	2.07374e-58	239.83	238.129	250.413	757.248	714.075	760.955	242.791	744.093
Nipal1	NIPA-like domain containing 1 [Source:MGI Symbol;Acc:MGI:1917951]	-1.61305	0.00623305	0.0200831	4.4912	11.9065	8.82513	9.57196	31.187	35.4939	8.4076	25.4176
S100a7a	S100 calcium binding protein A7A [Source:MGI Symbol;Acc:MGI:2687194]	-1.60012	0.000702062	0.00290458	15.2701	10.9143	6.61885	34.0336	24.7345	41.5539	10.9344	33.4407
Prl2c3	prolactin family 2, subfamily c, member 3 [Source:MGI Symbol;Acc:MGI:1341833]|prolactin family 2, subfamily c, member 3 [Source:MGI Symbol;Acc:MGI:1341833]	-1.5909	5.59098e-134	3.0946e-131	1288.98	1389.09	1437.39	3658.61	4398.45	4326.8	1371.82	4127.95
Gm44275	predicted gene, 44275 [Source:MGI Symbol;Acc:MGI:5690667]	-1.58301	8.99994e-10	9.37372e-09	32.3367	29.7661	45.2288	101.037	107.541	110.81	35.7772	106.463
Gm40923	predicted gene, 40923 [Source:MGI Symbol;Acc:MGI:5623808]	-1.57439	2.30131e-05	0.000130453	11.6771	20.8363	19.8565	44.6691	52.6953	57.1366	17.4567	51.5003
Wincr1	WNT induced non-coding RNA 1 [Source:MGI Symbol;Acc:MGI:3649757]	-1.56688	1.84065e-50	1.81697e-48	266.778	249.043	231.66	668.973	772.148	776.538	249.16	739.22
Cldn18	claudin 18 [Source:MGI Symbol;Acc:MGI:1929209]	-1.53161	0.00167446	0.00634492	9.88065	9.92205	9.92827	26.5888	22.5837	36.3596	9.91032	28.5107
Gm8773	predicted gene 8773 [Source:MGI Symbol;Acc:MGI:3646213]	-1.51579	2.31213e-06	1.56478e-05	20.6595	21.8285	28.6817	58.4953	64.5249	78.7792	23.7232	67.2665
Rgs16	regulator of G-protein signaling 16 [Source:MGI Symbol;Acc:MGI:108407]	-1.50257	1.56751e-296	4.04889e-293	1967.15	2029.06	2025.37	5687.87	5582.48	5782.05	2007.19	5684.13
Lrrtm2	leucine rich repeat transmembrane neuronal 2 [Source:MGI Symbol;Acc:MGI:2389174]	-1.49917	4.14616e-09	4.00856e-08	30.5402	42.6648	39.7131	95.7196	107.541	114.273	37.6394	105.845
A530046M15Rik	RIKEN cDNA A530046M15 gene [Source:MGI Symbol;Acc:MGI:5439406]	-1.48045	0.00019212	0.00091082	18.8631	9.92205	19.8565	37.2243	45.1674	52.808	16.2139	45.0666
Gm30177	predicted gene, 30177 [Source:MGI Symbol;Acc:MGI:5589336]	-1.4718	0.0107723	0.0323437	3.59296	7.93764	11.0314	22.3346	19.3575	19.9112	7.52067	20.5344
Hoxaas3	Hoxa cluster antisense RNA 3 [Source:MGI Symbol;Acc:MGI:1919878]	-1.46779	0.00212503	0.00783202	8.98241	7.93764	18.7534	27.6523	26.8854	42.4196	11.8912	32.3191
Slc16a13	solute carrier family 16 (monocarboxylic acid transporters), member 13 [Source:MGI Symbol;Acc:MGI:1916559]	-1.44537	1.27191e-112	5.18738e-110	703.323	738.2	781.024	2097.32	1997.04	1952.17	740.849	2015.51
C1ql3	C1q-like 3 [Source:MGI Symbol;Acc:MGI:2387350]	-1.44292	1.65092e-14	2.83343e-13	93.4171	90.2906	62.8791	239.299	191.424	242.398	82.1956	224.373
Rgs8	regulator of G-protein signaling 8 [Source:MGI Symbol;Acc:MGI:108408]	-1.43361	5.679e-216	6.77024e-213	2433.33	2672.01	2327.63	6755.67	6728.87	6603.6	2477.66	6696.05
Disp2	dispatched RND tramsporter family member 2 [Source:MGI Symbol;Acc:MGI:2388733]	-1.42908	1.04445e-30	4.77844e-29	166.175	165.698	190.843	508.377	454.9	442.376	174.239	468.551
C230024C17Rik	RIKEN cDNA C230024C17 gene [Source:MGI Symbol;Acc:MGI:5439413]	-1.41748	2.45476e-07	1.8965e-06	35.0314	33.735	31.9911	108.482	82.8069	78.7792	33.5858	90.0228
Neu2	neuraminidase 2 [Source:MGI Symbol;Acc:MGI:1344417]	-1.40574	0.000407208	0.00178779	14.3719	10.9143	29.7848	55.3046	43.0166	45.8824	18.357	48.0679
Inpp5d	inositol polyphosphate-5-phosphatase D [Source:MGI Symbol;Acc:MGI:107357]	-1.39316	0.00427585	0.0144499	16.1683	10.9143	6.61885	38.2878	30.1116	21.6426	11.2338	30.014
Npas4	neuronal PAS domain protein 4 [Source:MGI Symbol;Acc:MGI:2664186]	-1.39032	3.35805e-05	0.000184878	24.2525	23.8129	18.7534	55.3046	69.9019	51.0766	22.2729	58.7611
Fyb2	FYN binding protein 2 [Source:MGI Symbol;Acc:MGI:2685466]	-1.38915	0.00182173	0.0068444	8.98241	16.8675	13.2377	42.542	30.1116	29.434	13.0292	34.0292
Tnfrsf12a	tumor necrosis factor receptor superfamily, member 12a [Source:MGI Symbol;Acc:MGI:1351484]	-1.38569	2.95192e-74	5.44629e-72	492.236	536.783	488.692	1286.9	1393.74	1287.3	505.903	1322.65
Egr1	early growth response 1 [Source:MGI Symbol;Acc:MGI:95295]	-1.383	1.39763e-74	2.6097e-72	568.587	598.299	650.854	1698.49	1477.62	1557.4	605.913	1577.84
Gm35037	predicted gene, 35037 [Source:MGI Symbol;Acc:MGI:5594196]	-1.37755	0.000676939	0.00281271	8.08417	19.8441	25.3723	45.7327	49.4691	41.5539	17.7668	45.5852
1700023F02Rik	RIKEN cDNA 1700023F02 gene [Source:MGI Symbol;Acc:MGI:1916683]	-1.36877	0.000646842	0.0027072	15.2701	16.8675	13.2377	44.6691	36.5641	36.3596	15.1251	39.1976
2900042K21Rik	RIKEN cDNA 2900042K21 gene [Source:MGI Symbol;Acc:MGI:1920203]	-1.36686	0.00236005	0.00857384	17.9648	4.96102	23.166	35.0972	45.1674	38.091	15.3639	39.4519
Tmem179	transmembrane protein 179 [Source:MGI Symbol;Acc:MGI:2144891]	-1.35023	0.00127528	0.00496965	11.6771	16.8675	17.6503	51.0504	27.9608	38.091	15.3983	39.0341
Prkg2	protein kinase, cGMP-dependent, type II [Source:MGI Symbol;Acc:MGI:108173]	-1.33046	4.89485e-236	6.89641e-233	4501.09	4332.96	4771.09	10884.4	11683.3	11630.8	4535.04	11399.5
Gm3764	predicted gene 3764 [Source:MGI Symbol;Acc:MGI:3781938]	-1.32879	0.00013863	0.00067733	28.7437	15.8753	22.0628	56.3682	65.6003	46.7481	22.2273	56.2389
Ripk2	receptor (TNFRSF)-interacting serine-threonine kinase 2 [Source:MGI Symbol;Acc:MGI:1891456]	-1.31705	4.19986e-149	3.42576e-146	1568.33	1549.82	1759.51	4007.46	4072.59	4057.56	1625.89	4045.87
Btc	betacellulin, epidermal growth factor family member [Source:MGI Symbol;Acc:MGI:99439]	-1.30909	8.99975e-47	7.70597e-45	343.128	334.373	379.481	817.871	906.574	889.945	352.327	871.463
Gm28513	predicted gene 28513 [Source:MGI Symbol;Acc:MGI:5579219]	-1.30355	0.00590677	0.0191713	9.88065	13.8909	9.92827	23.3981	31.187	28.5683	11.2333	27.7178
Pi15	peptidase inhibitor 15 [Source:MGI Symbol;Acc:MGI:1934659]	-1.3	5.56257e-27	2.02844e-25	194.918	194.472	236.072	463.708	528.028	542.797	208.488	511.511
Tslp	thymic stromal lymphopoietin [Source:MGI Symbol;Acc:MGI:1855696]	-1.28084	3.62401e-14	6.02628e-13	94.3153	86.3218	99.2827	212.71	217.234	248.458	93.3066	226.134
Id2	inhibitor of DNA binding 2 [Source:MGI Symbol;Acc:MGI:96397]	-1.2706	1.45061e-80	3.12243e-78	712.305	804.678	821.84	1944.17	1861.54	1829.24	779.608	1878.32
Adra1d	adrenergic receptor, alpha 1d [Source:MGI Symbol;Acc:MGI:106673]	-1.26346	7.98611e-09	7.50113e-08	66.4698	53.579	60.6728	168.041	117.22	148.901	60.2406	144.721
Il11	interleukin 11 [Source:MGI Symbol;Acc:MGI:107613]	-1.25991	5.55283e-07	4.08826e-06	43.1156	47.6258	36.4037	102.101	88.184	114.273	42.3817	101.519
Sp8	trans-acting transcription factor 8 [Source:MGI Symbol;Acc:MGI:2443471]	-1.25652	2.10831e-13	3.28718e-12	90.7223	90.2906	119.139	263.761	220.46	230.278	100.051	238.166
Actg1	actin, gamma, cytoplasmic 1 [Source:MGI Symbol;Acc:MGI:87906]	-1.24727	0	0	14298.2	15230.3	14146.7	34727.1	35003.7	33960.8	14558.4	34563.8
Rgs20	regulator of G-protein signaling 20 [Source:MGI Symbol;Acc:MGI:1929866]	-1.24586	0.0013488	0.00522852	16.1683	26.7895	15.444	31.9065	52.6953	53.6737	19.4673	46.0919
Rasl11a	RAS-like, family 11, member A [Source:MGI Symbol;Acc:MGI:1916145]	-1.24514	0.0132876	0.0386943	15.2701	14.8831	4.41257	21.271	32.2624	29.434	11.5219	27.6558
Nrn1	neuritin 1 [Source:MGI Symbol;Acc:MGI:1915654]	-1.2304	2.63574e-53	2.76004e-51	440.138	465.344	451.185	1059.3	1108.75	1016.34	452.222	1061.46
Htr2a	5-hydroxytryptamine (serotonin) receptor 2A [Source:MGI Symbol;Acc:MGI:109521]	-1.22189	3.25471e-12	4.51177e-11	85.3329	113.111	99.2827	218.028	208.63	264.906	99.2423	230.521
Hmga2	high mobility group AT-hook 2 [Source:MGI Symbol;Acc:MGI:101761]	-1.21742	0	0	5422.68	5399.58	5427.46	12525.4	12807.1	12456.6	5416.57	12596.4
Atp6v0a4	ATPase, H+ transporting, lysosomal V0 subunit A4 [Source:MGI Symbol;Acc:MGI:2153480]	-1.21501	0.000696688	0.00288466	23.3543	15.8753	23.166	48.9233	41.9412	53.6737	20.7985	48.1794
Asxl3	additional sex combs like 3, transcriptional regulator [Source:MGI Symbol;Acc:MGI:2685175]	-1.20895	8.49784e-15	1.48747e-13	106.891	109.143	122.449	280.777	243.044	257.115	112.827	260.312
Gm37800	predicted gene, 37800 [Source:MGI Symbol;Acc:MGI:5611028]	-1.20351	1.12487e-17	2.38812e-16	150.006	144.862	125.758	304.176	338.756	328.102	140.209	323.678
Gm28119	predicted gene 28119 [Source:MGI Symbol;Acc:MGI:5578825]	-1.1904	2.70342e-10	3.00341e-09	118.568	88.3062	125.758	199.948	243.044	313.385	110.877	252.126
C530008M17Rik	RIKEN cDNA C530008M17 gene [Source:MGI Symbol;Acc:MGI:2444817]	-1.1791	1.08759e-23	3.37111e-22	208.392	183.558	208.494	458.39	441.995	458.824	200.148	453.07
Esm1	endothelial cell-specific molecule 1 [Source:MGI Symbol;Acc:MGI:1918940]	-1.16846	3.87503e-36	2.16806e-34	394.328	341.318	356.315	848.714	764.62	843.197	363.987	818.843
Gm20574	predicted gene, 20574 [Source:MGI Symbol;Acc:MGI:5295681]	-1.16164	0.00418887	0.0142155	19.7613	14.8831	15.444	34.0336	31.187	46.7481	16.6961	37.3229
Gm26109	predicted gene, 26109 [Source:MGI Symbol;Acc:MGI:5455886]	-1.15677	0.0128792	0.0376535	11.6771	12.8987	13.2377	35.0972	20.4329	28.5683	12.6045	28.0328
Grem1	gremlin 1, DAN family BMP antagonist [Source:MGI Symbol;Acc:MGI:1344337]	-1.15429	6.22492e-179	6.02962e-176	13832	13845.2	15631.5	31170.5	32910.9	32288.2	14436.3	32123.2
Gm12059	predicted gene 12059 [Source:MGI Symbol;Acc:MGI:3649372]	-1.15393	0.0131598	0.0383798	8.08417	18.8519	13.2377	26.5888	36.5641	25.9712	13.3913	29.708
Klk9	kallikrein related-peptidase 9 [Source:MGI Symbol;Acc:MGI:1921082]	-1.15238	0.00545054	0.0179005	21.5578	18.8519	14.3408	23.3981	53.7707	45.0167	18.2502	40.7285
Gjb3	gap junction protein, beta 3 [Source:MGI Symbol;Acc:MGI:95721]	-1.15215	2.82453e-12	3.93302e-11	105.992	108.15	118.036	258.443	271.004	209.501	110.726	246.316
Pter	phosphotriesterase related [Source:MGI Symbol;Acc:MGI:107372]	-1.14794	6.93356e-27	2.51654e-25	249.711	250.036	226.144	537.093	539.858	534.14	241.964	537.031
Tnc	tenascin C [Source:MGI Symbol;Acc:MGI:101922]	-1.1392	8.33992e-298	2.58504e-294	6051.45	6100.07	6318.79	13544.3	13442.7	13679	6156.77	13555.3
Ccnd1	cyclin D1 [Source:MGI Symbol;Acc:MGI:88313]	-1.13407	1.47953e-191	1.63784e-188	12459.5	13484.1	14171	28682.9	29422.3	29906.7	13371.5	29337.3
Smad6	SMAD family member 6 [Source:MGI Symbol;Acc:MGI:1336883]	-1.12973	1.25354e-07	1.01714e-06	51.1997	72.4309	73.9105	152.088	127.974	149.767	65.8471	143.276
Itga7	integrin alpha 7 [Source:MGI Symbol;Acc:MGI:102700]	-1.12641	6.81968e-135	4.22766e-132	4487.61	4923.32	5276.33	10898.2	10611.1	10533.9	4895.75	10681.1
Oit3	oncoprotein induced transcript 3 [Source:MGI Symbol;Acc:MGI:1201782]	-1.12606	0.000309266	0.00139331	35.9296	26.7895	29.7848	74.4486	79.5807	49.3452	30.8347	67.7915
Fosl1	fos-like antigen 1 [Source:MGI Symbol;Acc:MGI:107179]	-1.12454	4.97627e-09	4.77241e-08	67.3681	81.3608	71.7042	163.787	158.086	158.424	73.4777	160.099
S100a3	S100 calcium binding protein A3 [Source:MGI Symbol;Acc:MGI:1338849]	-1.12339	1.58085e-08	1.43779e-07	66.4698	68.4621	70.6011	161.66	144.106	141.976	68.511	149.247
Gm43172	predicted gene 43172 [Source:MGI Symbol;Acc:MGI:5663309]	-1.12281	0.00486061	0.0161721	26.049	15.8753	18.7534	59.5588	46.2428	27.7026	20.2259	44.5014
Gabra2	gamma-aminobutyric acid (GABA) A receptor, subunit alpha 2 [Source:MGI Symbol;Acc:MGI:95614]	-1.12045	0.0110407	0.0329801	14.3719	13.8909	15.444	34.0336	21.5083	38.9568	14.5689	31.4996
Tecrl	trans-2,3-enoyl-CoA reductase-like [Source:MGI Symbol;Acc:MGI:2444966]	-1.11659	0.00195571	0.00728033	34.1332	19.8441	22.0628	57.4317	72.0528	37.2253	25.3467	55.57
Hspb7	heat shock protein family, member 7 (cardiovascular) [Source:MGI Symbol;Acc:MGI:1352494]	-1.11401	4.24937e-46	3.57917e-44	552.418	632.034	686.154	1321.99	1375.46	1341.84	623.536	1346.43
Flt1	FMS-like tyrosine kinase 1 [Source:MGI Symbol;Acc:MGI:95558]	-1.11401	0.00492456	0.0163498	15.2701	17.8597	19.8565	30.843	46.2428	37.2253	17.6621	38.1037
Ctgf	connective tissue growth factor [Source:MGI Symbol;Acc:MGI:95537]	-1.1121	8.13902e-30	3.50385e-28	292.827	319.49	350.799	680.673	680.737	714.207	321.038	691.872
Dusp1	dual specificity phosphatase 1 [Source:MGI Symbol;Acc:MGI:105120]	-1.11109	2.91891e-41	1.96684e-39	476.068	443.515	436.844	1021.01	931.309	980.844	452.142	977.721
Inhba	inhibin beta-A [Source:MGI Symbol;Acc:MGI:96570]	-1.10621	2.80555e-79	5.79738e-77	2222.25	2235.44	2610.03	4705.15	5173.82	5318.03	2355.91	5065.67
Sdc1	syndecan 1 [Source:MGI Symbol;Acc:MGI:1349162]	-1.10382	2.84988e-76	5.66248e-74	1504.55	1677.82	1845.56	3595.87	3696.2	3500.05	1675.98	3597.37
Ddah1	dimethylarginine dimethylaminohydrolase 1 [Source:MGI Symbol;Acc:MGI:1916469]	-1.09259	1.73524e-94	4.98015e-92	1387.78	1469.46	1464.97	2937.53	3048.8	3220.42	1440.74	3068.92
Socs5	suppressor of cytokine signaling 5 [Source:MGI Symbol;Acc:MGI:2385459]	-1.09233	3.0814e-138	2.1707e-135	2458.49	2602.55	2446.77	5116.74	5428.69	5460.01	2502.6	5335.15
Slco1a5	solute carrier organic anion transporter family, member 1a5 [Source:MGI Symbol;Acc:MGI:1351865]	-1.08675	7.80056e-06	4.81262e-05	71.8593	38.696	59.5696	105.292	125.823	130.722	56.7083	120.612
Adgre5	adhesion G protein-coupled receptor E5 [Source:MGI Symbol;Acc:MGI:1347095]	-1.08554	7.05264e-12	9.447e-11	107.789	127.002	145.615	263.761	294.664	246.726	126.802	268.383
Tpm1	tropomyosin 1, alpha [Source:MGI Symbol;Acc:MGI:98809]	-1.08453	2.43341e-255	4.71412e-252	10353.1	10716.8	11213.4	23000.3	22904.2	22538.6	10761.1	22814.4
Amotl2	angiomotin-like 2 [Source:MGI Symbol;Acc:MGI:1929286]	-1.08001	2.13184e-95	6.23381e-93	1467.73	1609.36	1558.74	3385.28	3133.76	3274.96	1545.27	3264.67
Cd93	CD93 antigen [Source:MGI Symbol;Acc:MGI:106664]	-1.07517	0.000189096	0.000897858	35.0314	27.7817	59.5696	84.0205	80.6561	90.8991	40.7943	85.1919
Adcy8	adenylate cyclase 8 [Source:MGI Symbol;Acc:MGI:1341110]	-1.07016	0.0151248	0.043216	14.3719	11.9065	20.9597	44.6691	30.1116	24.2398	15.746	33.0068
5033430I15Rik	RIKEN cDNA 5033430I15 gene [Source:MGI Symbol;Acc:MGI:1923250]	-1.06694	0.00218828	0.00801813	36.8279	39.6882	13.2377	63.813	53.7707	71.8536	29.9179	63.1458
Rnf165	ring finger protein 165 [Source:MGI Symbol;Acc:MGI:2444521]	-1.06629	5.72455e-05	0.000303106	35.0314	60.5245	39.7131	84.0205	100.014	98.6904	45.0897	94.2415
Anxa3	annexin A3 [Source:MGI Symbol;Acc:MGI:1201378]	-1.06438	1.08517e-74	2.05097e-72	937.764	968.392	997.24	1998.41	2074.47	1995.45	967.798	2022.78
Syndig1	synapse differentiation inducing 1 [Source:MGI Symbol;Acc:MGI:3702158]	-1.06293	1.13861e-07	9.31201e-07	79.9434	64.4933	66.1885	140.389	147.332	153.23	70.2084	146.983
Ung	uracil DNA glycosylase [Source:MGI Symbol;Acc:MGI:109352]	-1.06225	1.5206e-09	1.54331e-08	81.7399	98.2283	97.0765	204.202	187.122	186.127	92.3482	192.484
Stac2	SH3 and cysteine rich domain 2 [Source:MGI Symbol;Acc:MGI:2144518]	-1.0599	4.07402e-16	7.77575e-15	158.09	175.62	196.359	355.226	378.546	367.925	176.69	367.232
Noct	nocturnin [Source:MGI Symbol;Acc:MGI:109382]	-1.05898	2.00476e-34	1.05679e-32	382.651	395.89	416.988	802.981	834.522	849.257	398.509	828.92
Cish	cytokine inducible SH2-containing protein [Source:MGI Symbol;Acc:MGI:103159]	-1.05557	0.00136885	0.00529829	28.7437	23.8129	23.166	52.114	48.3937	57.1366	25.2409	52.5481
Neb	nebulin [Source:MGI Symbol;Acc:MGI:97292]	-1.05223	3.67795e-15	6.67458e-14	195.817	185.542	153.337	373.306	343.057	394.762	178.232	370.375
Plaur	plasminogen activator, urokinase receptor [Source:MGI Symbol;Acc:MGI:97612]	-1.05137	8.71191e-31	4.00644e-29	362.889	377.038	379.481	824.252	730.206	764.418	373.136	772.959
Coro1a	coronin, actin binding protein 1A [Source:MGI Symbol;Acc:MGI:1345961]	-1.05098	0.0154232	0.0439552	15.2701	16.8675	12.1346	29.7794	36.5641	25.9712	14.7574	30.7716
Hoxd13	homeobox D13 [Source:MGI Symbol;Acc:MGI:96205]	-1.04811	0.00864885	0.0267585	22.456	15.8753	15.444	29.7794	43.0166	38.9568	17.9251	37.2509
Sfrp4	secreted frizzled-related protein 4 [Source:MGI Symbol;Acc:MGI:892010]	-1.04747	0.00259753	0.00931252	20.6595	20.8363	40.8162	65.9401	46.2428	56.2709	27.4374	56.1513
Epha2	Eph receptor A2 [Source:MGI Symbol;Acc:MGI:95278]	-1.04631	1.1249e-34	6.01159e-33	448.222	528.845	561.499	1057.17	1050.68	1061.36	512.855	1056.4
Hmga1b	high mobility group AT-hook 1B [Source:MGI Symbol;Acc:MGI:96161]	-1.04386	0.01283	0.0375301	16.1683	17.8597	14.3408	42.542	29.0362	28.5683	16.123	33.3822
Areg	amphiregulin [Source:MGI Symbol;Acc:MGI:88068]	-1.04224	1.99061e-08	1.7843e-07	78.147	87.314	93.767	155.278	192.499	184.395	86.4093	177.391
Jaml	junction adhesion molecule like [Source:MGI Symbol;Acc:MGI:2685484]	-1.04109	0.0074318	0.0234433	15.2701	23.8129	20.9597	39.3514	31.187	51.9423	20.0142	40.8269
Rras2	related RAS viral (r-ras) oncogene 2 [Source:MGI Symbol;Acc:MGI:1914172]	-1.04007	3.89418e-74	7.10024e-72	1332.99	1318.64	1397.68	2645.05	2976.75	2703.6	1349.77	2775.13
Havcr2	hepatitis A virus cellular receptor 2 [Source:MGI Symbol;Acc:MGI:2159682]	-1.0309	0.000878375	0.00355154	32.3367	41.6726	23.166	74.4486	70.9774	54.5395	32.3917	66.6551
A430057M04Rik	RIKEN cDNA A430057M04 gene [Source:MGI Symbol;Acc:MGI:2442125]	-1.02696	0.00674312	0.0215075	17.9648	18.8519	23.166	47.8598	32.2624	41.5539	19.9942	40.5587
Ghr	growth hormone receptor [Source:MGI Symbol;Acc:MGI:95708]	-1.02508	1.46271e-105	5.15206e-103	2146.8	2272.15	2239.38	4320.14	4750.11	4476.56	2219.44	4515.6
Hecw1	HECT, C2 and WW domain containing E3 ubiquitin protein ligase 1 [Source:MGI Symbol;Acc:MGI:2444115]	-1.02217	6.24373e-12	8.40707e-11	118.568	146.846	153.337	295.667	274.231	277.892	139.584	282.596
Add2	adducin 2 (beta) [Source:MGI Symbol;Acc:MGI:87919]	-1.02208	0.00424648	0.0143663	26.049	24.8051	16.5471	45.7327	51.6199	40.6882	22.4671	46.0136
Dusp5	dual specificity phosphatase 5 [Source:MGI Symbol;Acc:MGI:2685183]	-1.01837	5.75869e-11	6.94538e-10	132.041	138.909	156.646	328.637	240.893	294.34	142.532	287.957
Cobll1	Cobl-like 1 [Source:MGI Symbol;Acc:MGI:2442894]	-1.01582	8.78002e-77	1.76718e-74	1093.16	1104.32	1166.02	2265.36	2257.29	2272.48	1121.17	2265.05
Notch4	notch 4 [Source:MGI Symbol;Acc:MGI:107471]	-1.01176	0.000494792	0.00213245	35.9296	27.7817	41.9194	80.8299	68.8265	63.1965	35.2102	70.951
Ccno	cyclin O [Source:MGI Symbol;Acc:MGI:2145534]	-1.00253	0.00977855	0.0297269	16.1683	19.8441	19.8565	39.3514	32.2624	39.8225	18.623	37.1454
Nkain1	Na+/K+ transporting ATPase interacting 1 [Source:MGI Symbol;Acc:MGI:1914399]	-1.00212	1.24711e-15	2.32864e-14	203.002	284.763	291.229	534.966	511.897	508.169	259.665	518.344

## Sheet: Table S8
Table S8 Gene ontology enrichment analysis reveals the upregulated GO categories in mouse astrocytes treated with A. cantonensis L5 EVs
GO_accession	Ontology	Description	pvalue	p.adjust	qvalue	Count
GO:0016126	Biological Process	sterol biosynthetic process	3.79424e-14	1.45699e-10	1.20936e-10	15
GO:0006695	Biological Process	cholesterol biosynthetic process	2.53448e-12	4.44144e-09	3.68659e-09	13
GO:1902653	Biological Process	secondary alcohol biosynthetic process	3.46988e-12	4.44144e-09	3.68659e-09	13
GO:0003012	Biological Process	muscle system process	1.88963e-11	1.81405e-08	1.50574e-08	32
GO:0006936	Biological Process	muscle contraction	1.73262e-10	1.33065e-07	1.1045e-07	26
GO:0006941	Biological Process	striated muscle contraction	4.27893e-10	2.73852e-07	2.27309e-07	19
GO:0055001	Biological Process	muscle cell development	6.37241e-09	3.49572e-06	2.9016e-06	20
GO:0016125	Biological Process	sterol metabolic process	9.39936e-09	4.51169e-06	3.7449e-06	16
GO:0006694	Biological Process	steroid biosynthetic process	1.46607e-08	6.25524e-06	5.19213e-06	17
GO:0030239	Biological Process	myofibril assembly	1.67771e-08	6.4424e-06	5.34747e-06	12
GO:0051146	Biological Process	striated muscle cell differentiation	2.46838e-08	8.11699e-06	6.73746e-06	24
GO:0008203	Biological Process	cholesterol metabolic process	2.53656e-08	8.11699e-06	6.73746e-06	15
GO:0042692	Biological Process	muscle cell differentiation	2.97366e-08	8.78375e-06	7.2909e-06	27
GO:1902652	Biological Process	secondary alcohol metabolic process	4.34533e-08	1.19186e-05	9.89298e-06	15
GO:0055002	Biological Process	striated muscle cell development	6.31953e-08	1.6178e-05	1.34285e-05	18
GO:0003009	Biological Process	skeletal muscle contraction	6.96373e-08	1.67129e-05	1.38725e-05	9
GO:0035456	Biological Process	response to interferon-beta	6.67906e-07	0.0001453	0.000120606	10
GO:0008202	Biological Process	steroid metabolic process	6.81096e-07	0.0001453	0.000120606	21
GO:0031032	Biological Process	actomyosin structure organization	8.38973e-07	0.000169561	0.000140743	17
GO:0035458	Biological Process	cellular response to interferon-beta	1.45718e-06	0.000279779	0.000232229	9
GO:0008299	Biological Process	isoprenoid biosynthetic process	1.58456e-06	0.000283885	0.000235637	7
GO:0050879	Biological Process	multicellular organismal movement	1.70035e-06	0.000283885	0.000235637	9
GO:0050881	Biological Process	musculoskeletal movement	1.70035e-06	0.000283885	0.000235637	9
GO:0045445	Biological Process	myoblast differentiation	2.34153e-06	0.000374645	0.000310972	11
GO:0060537	Biological Process	muscle tissue development	3.39322e-06	0.000505592	0.000419664	26
GO:0010927	Biological Process	cellular component assembly involved in morphogenesis	3.42328e-06	0.000505592	0.000419664	12
GO:0042832	Biological Process	defense response to protozoan	3.90993e-06	0.000556078	0.00046157	7
GO:0045765	Biological Process	regulation of angiogenesis	4.15608e-06	0.000569977	0.000473106	20
GO:0014706	Biological Process	striated muscle tissue development	4.36153e-06	0.000577527	0.000479373	25
GO:0048747	Biological Process	muscle fiber development	4.56357e-06	0.000584137	0.00048486	10
GO:0003779	Molecular Function	actin binding	6.40055e-06	0.00204371	0.00192153	20
GO:0005201	Molecular Function	extracellular matrix structural constituent	7.93676e-06	0.00204371	0.00192153	11
GO:0005523	Molecular Function	tropomyosin binding	2.9665e-05	0.00509249	0.00478804	4
GO:0051015	Molecular Function	actin filament binding	0.000194722	0.0233046	0.0219113	11
GO:0051371	Molecular Function	muscle alpha-actinin binding	0.000226258	0.0233046	0.0219113	4
GO:0008307	Molecular Function	structural constituent of muscle	0.00045655	0.0391872	0.0368444	4
GO:0050700	Molecular Function	CARD domain binding	0.000630005	0.0463503	0.0435793	3
GO:0051393	Molecular Function	alpha-actinin binding	0.00207514	0.127913	0.120265	4
GO:0005516	Molecular Function	calmodulin binding	0.00223537	0.127913	0.120265	9
GO:0030020	Molecular Function	extracellular matrix structural constituent conferring tensile strength	0.00252553	0.130065	0.122289	4
GO:0042887	Molecular Function	amide transmembrane transporter activity	0.00361909	0.155319	0.146033	4
GO:0048487	Molecular Function	beta-tubulin binding	0.00361909	0.155319	0.146033	4
GO:0005504	Molecular Function	fatty acid binding	0.00427026	0.169168	0.159054	4
GO:0042805	Molecular Function	actinin binding	0.00538829	0.188707	0.177425	4
GO:0003924	Molecular Function	GTPase activity	0.00549631	0.188707	0.177425	11
GO:0097371	Molecular Function	MDM2/MDM4 family protein binding	0.00899275	0.289454	0.272149	2
GO:0003823	Molecular Function	antigen binding	0.00986992	0.299	0.281125	4
GO:0050840	Molecular Function	extracellular matrix binding	0.0111159	0.3099	0.291372	4
GO:0015175	Molecular Function	neutral amino acid transmembrane transporter activity	0.0114332	0.3099	0.291372	3
GO:0001540	Molecular Function	amyloid-beta binding	0.0124589	0.31724	0.298273	4
GO:0017154	Molecular Function	semaphorin receptor activity	0.012936	0.31724	0.298273	2
GO:0004659	Molecular Function	prenyltransferase activity	0.0151407	0.35443	0.33324	2
GO:0071949	Molecular Function	FAD binding	0.0169735	0.359518	0.338024	3
GO:0005243	Molecular Function	gap junction channel activity	0.0174942	0.359518	0.338024	2
GO:0004497	Molecular Function	monooxygenase activity	0.0182081	0.359518	0.338024	6
GO:0043014	Molecular Function	alpha-tubulin binding	0.0182318	0.359518	0.338024	3
GO:0033293	Molecular Function	monocarboxylic acid binding	0.0188485	0.359518	0.338024	4
GO:0030159	Molecular Function	receptor signaling complex scaffold activity	0.0199916	0.361813	0.340182	2
GO:0098631	Molecular Function	cell adhesion mediator activity	0.0209002	0.361813	0.340182	3
GO:0042562	Molecular Function	hormone binding	0.0210765	0.361813	0.340182	5
GO:0000146	Molecular Function	microfilament motor activity	0.0226282	0.37592	0.353446	2
GO:1901618	Molecular Function	organic hydroxy compound transmembrane transporter activity	0.0252824	0.396385	0.372687	3
GO:0031005	Molecular Function	filamin binding	0.0253994	0.396385	0.372687	2
GO:0046873	Molecular Function	metal ion transmembrane transporter activity	0.0274875	0.416355	0.391463	12
GO:0016709	Molecular Function	oxidoreductase activity, acting on paired donors, with incorporation or reduction of molecular oxygen, NAD(P)H as one donor, and incorporation of one atom of oxygen	0.0284568	0.418722	0.393688	3
GO:0016705	Molecular Function	oxidoreductase activity, acting on paired donors, with incorporation or reduction of molecular oxygen	0.0311172	0.425669	0.40022	7
GO:0050662	Molecular Function	coenzyme binding	0.0312916	0.425669	0.40022	9
GO:0015267	Molecular Function	channel activity	0.0324183	0.425669	0.40022	12
GO:0022803	Molecular Function	passive transmembrane transporter activity	0.0324183	0.425669	0.40022	12
GO:0042277	Molecular Function	peptide binding	0.0330616	0.425669	0.40022	9
GO:0032794	Molecular Function	GTPase activating protein binding	0.0344762	0.433055	0.407165	2
GO:0022804	Molecular Function	active transmembrane transporter activity	0.0382409	0.441424	0.415033	10
GO:0001848	Molecular Function	complement binding	0.0411205	0.441424	0.415033	2
GO:0008483	Molecular Function	transaminase activity	0.0411205	0.441424	0.415033	2
GO:0016408	Molecular Function	C-acyltransferase activity	0.0411205	0.441424	0.415033	2
GO:0022829	Molecular Function	wide pore channel activity	0.0411205	0.441424	0.415033	2
GO:0032947	Molecular Function	protein-containing complex scaffold activity	0.0411205	0.441424	0.415033	2
GO:0017046	Molecular Function	peptide hormone binding	0.0411424	0.441424	0.415033	3
GO:0004620	Molecular Function	phospholipase activity	0.0425034	0.441793	0.415381	4
GO:0008081	Molecular Function	phosphoric diester hydrolase activity	0.0439855	0.441793	0.415381	4
GO:0033218	Molecular Function	amide binding	0.0440321	0.441793	0.415381	10
GO:0003950	Molecular Function	NAD+ ADP-ribosyltransferase activity	0.0446083	0.441793	0.415381	2
GO:0015026	Molecular Function	coreceptor activity	0.0482012	0.459696	0.432213	2
GO:0016628	Molecular Function	oxidoreductase activity, acting on the CH-CH group of donors, NAD or NADP as acceptor	0.0482012	0.459696	0.432213	2
GO:0016627	Molecular Function	oxidoreductase activity, acting on the CH-CH group of donors	0.0494667	0.463188	0.435496	3

## Sheet: Table S9
Table S9 Gene ontology enrichment analysis reveals the downregulated GO categories in mouse astrocytes treated with A. cantonensis L5 EVs
GO_accession	Ontology	Description	pvalue	p.adjust	qvalue	Count
GO:1901342	Biological Process	regulation of vasculature development	3.70164e-08	5.81461e-05	4.56107e-05	13
GO:0045668	Biological Process	negative regulation of osteoblast differentiation	5.44858e-08	5.81461e-05	4.56107e-05	7
GO:0045667	Biological Process	regulation of osteoblast differentiation	9.33515e-08	5.81461e-05	4.56107e-05	9
GO:0045765	Biological Process	regulation of angiogenesis	9.82743e-08	5.81461e-05	4.56107e-05	12
GO:0001649	Biological Process	osteoblast differentiation	1.4269e-07	5.81461e-05	4.56107e-05	10
GO:1904018	Biological Process	positive regulation of vasculature development	1.4269e-07	5.81461e-05	4.56107e-05	10
GO:0051090	Biological Process	regulation of DNA-binding transcription factor activity	2.32319e-07	8.11458e-05	6.3652e-05	13
GO:0032642	Biological Process	regulation of chemokine production	5.24153e-07	0.000160194	0.000125659	7
GO:0045766	Biological Process	positive regulation of angiogenesis	6.58383e-07	0.00017253	0.000135335	9
GO:0032602	Biological Process	chemokine production	7.05644e-07	0.00017253	0.000135335	7
GO:0030279	Biological Process	negative regulation of ossification	1.0041e-06	0.000203656	0.000159751	7
GO:0050731	Biological Process	positive regulation of peptidyl-tyrosine phosphorylation	1.06662e-06	0.000203656	0.000159751	9
GO:0001503	Biological Process	ossification	1.08283e-06	0.000203656	0.000159751	12
GO:0018108	Biological Process	peptidyl-tyrosine phosphorylation	1.222e-06	0.00020439	0.000160326	11
GO:0048732	Biological Process	gland development	1.25701e-06	0.00020439	0.000160326	13
GO:0018212	Biological Process	peptidyl-tyrosine modification	1.33752e-06	0.00020439	0.000160326	11
GO:0050730	Biological Process	regulation of peptidyl-tyrosine phosphorylation	1.56994e-06	0.000225794	0.000177116	10
GO:0046851	Biological Process	negative regulation of bone remodeling	2.20629e-06	0.000299687	0.000235079	4
GO:0061138	Biological Process	morphogenesis of a branching epithelium	3.09425e-06	0.000398181	0.000312339	9
GO:0030509	Biological Process	BMP signaling pathway	3.61623e-06	0.000442084	0.000346778	8
GO:0030278	Biological Process	regulation of ossification	5.62577e-06	0.000585626	0.000459374	9
GO:0048608	Biological Process	reproductive structure development	5.73522e-06	0.000585626	0.000459374	12
GO:0071772	Biological Process	response to BMP	5.74848e-06	0.000585626	0.000459374	8
GO:0071773	Biological Process	cellular response to BMP stimulus	5.74848e-06	0.000585626	0.000459374	8
GO:0001763	Biological Process	morphogenesis of a branching structure	6.01635e-06	0.000588399	0.000461549	9
GO:0061458	Biological Process	reproductive system development	6.26646e-06	0.000589288	0.000462246	12
GO:0034104	Biological Process	negative regulation of tissue remodeling	7.47476e-06	0.000663428	0.000520403	4
GO:0010469	Biological Process	regulation of signaling receptor activity	7.59755e-06	0.000663428	0.000520403	7
GO:0009611	Biological Process	response to wounding	1.20765e-05	0.00101817	0.00079867	12
GO:0030510	Biological Process	regulation of BMP signaling pathway	1.33306e-05	0.00108644	0.000852221	6
GO:0050673	Biological Process	epithelial cell proliferation	1.9461e-05	0.00150001	0.00117663	11
GO:0032675	Biological Process	regulation of interleukin-6 production	1.96321e-05	0.00150001	0.00117663	7
GO:0032722	Biological Process	positive regulation of chemokine production	2.15746e-05	0.00159848	0.00125388	5
GO:0030879	Biological Process	mammary gland development	2.71501e-05	0.00191778	0.00150433	7
GO:0033598	Biological Process	mammary gland epithelial cell proliferation	2.77402e-05	0.00191778	0.00150433	4
GO:0032635	Biological Process	interleukin-6 production	2.82372e-05	0.00191778	0.00150433	7
GO:0048511	Biological Process	rhythmic process	2.98599e-05	0.00197317	0.00154779	9
GO:0070372	Biological Process	regulation of ERK1 and ERK2 cascade	4.38677e-05	0.00282254	0.00221404	9
GO:0007259	Biological Process	JAK-STAT cascade	5.67573e-05	0.00355824	0.00279114	7
GO:0048754	Biological Process	branching morphogenesis of an epithelial tube	6.28927e-05	0.00384432	0.00301554	7
GO:0070371	Biological Process	ERK1 and ERK2 cascade	6.6105e-05	0.00391646	0.00307213	9
GO:0097696	Biological Process	STAT cascade	6.72766e-05	0.00391646	0.00307213	7
GO:0050867	Biological Process	positive regulation of cell activation	7.59382e-05	0.00425928	0.00334105	9
GO:0071674	Biological Process	mononuclear cell migration	7.72848e-05	0.00425928	0.00334105	5
GO:0045779	Biological Process	negative regulation of bone resorption	7.83917e-05	0.00425928	0.00334105	3
GO:0045860	Biological Process	positive regulation of protein kinase activity	0.000118903	0.0062607	0.00491099	10
GO:1903524	Biological Process	positive regulation of blood circulation	0.000120349	0.0062607	0.00491099	5
GO:1903708	Biological Process	positive regulation of hemopoiesis	0.000130331	0.00663873	0.00520752	7
GO:0007623	Biological Process	circadian rhythm	0.000138243	0.00684507	0.00536937	7
GO:0045445	Biological Process	myoblast differentiation	0.000140525	0.00684507	0.00536937	5
GO:0007178	Biological Process	transmembrane receptor protein serine/threonine kinase signaling pathway	0.00014558	0.00684507	0.00536937	9
GO:0042060	Biological Process	wound healing	0.00014558	0.00684507	0.00536937	9
GO:0022612	Biological Process	gland morphogenesis	0.000159173	0.00734296	0.00575993	6
GO:0007173	Biological Process	epidermal growth factor receptor signaling pathway	0.000171339	0.00775783	0.00608536	5
GO:0002548	Biological Process	monocyte chemotaxis	0.00019671	0.00858241	0.00673217	4
GO:0032682	Biological Process	negative regulation of chemokine production	0.000210611	0.00858241	0.00673217	3
GO:0045624	Biological Process	positive regulation of T-helper cell differentiation	0.000210611	0.00858241	0.00673217	3
GO:0060602	Biological Process	branch elongation of an epithelium	0.000210611	0.00858241	0.00673217	3
GO:0060749	Biological Process	mammary gland alveolus development	0.000210611	0.00858241	0.00673217	3
GO:0061377	Biological Process	mammary gland lobule development	0.000210611	0.00858241	0.00673217	3
GO:0046427	Biological Process	positive regulation of JAK-STAT cascade	0.000226924	0.00909556	0.0071347	5
GO:0033674	Biological Process	positive regulation of kinase activity	0.00023287	0.00918333	0.00720354	10
GO:0030728	Biological Process	ovulation	0.000241265	0.00936337	0.00734477	3
GO:0046849	Biological Process	bone remodeling	0.000248202	0.00936855	0.00734883	5
GO:0043433	Biological Process	negative regulation of DNA-binding transcription factor activity	0.000249062	0.00936855	0.00734883	6
GO:0046425	Biological Process	regulation of JAK-STAT cascade	0.000265858	0.00960156	0.00753161	6
GO:0090092	Biological Process	regulation of transmembrane receptor protein serine/threonine kinase signaling pathway	0.000267483	0.00960156	0.00753161	7
GO:0038127	Biological Process	ERBB signaling pathway	0.000270964	0.00960156	0.00753161	5
GO:1904894	Biological Process	positive regulation of STAT cascade	0.000270964	0.00960156	0.00753161	5
GO:0045648	Biological Process	positive regulation of erythrocyte differentiation	0.000310909	0.0107361	0.00842155	3
GO:1904892	Biological Process	regulation of STAT cascade	0.000311764	0.0107361	0.00842155	6
GO:0032732	Biological Process	positive regulation of interleukin-1 production	0.000335813	0.0112474	0.00882266	4
GO:0046850	Biological Process	regulation of bone remodeling	0.000335813	0.0112474	0.00882266	4
GO:0070663	Biological Process	regulation of leukocyte proliferation	0.000344126	0.0113457	0.00889976	7
GO:0090025	Biological Process	regulation of monocyte chemotaxis	0.000350102	0.0113457	0.00889976	3
GO:0051091	Biological Process	positive regulation of DNA-binding transcription factor activity	0.000352669	0.0113457	0.00889976	7
GO:0033627	Biological Process	cell adhesion mediated by integrin	0.0004026	0.0127839	0.0100278	4
GO:0007416	Biological Process	synapse assembly	0.000409875	0.012848	0.0100782	6
GO:0052547	Biological Process	regulation of peptidase activity	0.000425122	0.0130123	0.010207	9
GO:0002040	Biological Process	sprouting angiogenesis	0.000425759	0.0130123	0.010207	5
GO:0032922	Biological Process	circadian regulation of gene expression	0.000478373	0.0144398	0.0113268	4
GO:0019221	Biological Process	cytokine-mediated signaling pathway	0.000496257	0.0144446	0.0113306	8
GO:0031589	Biological Process	cell-substrate adhesion	0.000496257	0.0144446	0.0113306	8
GO:0050900	Biological Process	leukocyte migration	0.000496257	0.0144446	0.0113306	8
GO:0001655	Biological Process	urogenital system development	0.000525603	0.014943	0.0117215	8
GO:0050878	Biological Process	regulation of body fluid levels	0.000525603	0.014943	0.0117215	8
GO:0043372	Biological Process	positive regulation of CD4-positive, alpha-beta T cell differentiation	0.000538286	0.0151277	0.0118664	3
GO:0052548	Biological Process	regulation of endopeptidase activity	0.000545939	0.0151684	0.0118983	8
GO:0002825	Biological Process	regulation of T-helper 1 type immune response	0.000593656	0.0163089	0.0127929	3
GO:0042107	Biological Process	cytokine metabolic process	0.000617268	0.0167691	0.0131539	5
GO:0002285	Biological Process	lymphocyte activation involved in immune response	0.000625347	0.0168019	0.0131797	6
GO:0002366	Biological Process	leukocyte activation involved in immune response	0.000641746	0.0170551	0.0133783	7
GO:0090287	Biological Process	regulation of cellular response to growth factor stimulus	0.00067006	0.0176161	0.0138183	7
GO:0002263	Biological Process	cell activation involved in immune response	0.000699356	0.0181907	0.0142691	7
GO:0019229	Biological Process	regulation of vasoconstriction	0.000729413	0.0187728	0.0147257	4
GO:0050808	Biological Process	synapse organization	0.000741073	0.0188742	0.0148052	9
GO:0003018	Biological Process	vascular process in circulatory system	0.000791488	0.0199504	0.0156494	6
GO:0061180	Biological Process	mammary gland epithelium development	0.000804381	0.0200685	0.015742	4
GO:0061448	Biological Process	connective tissue development	0.000826862	0.020421	0.0160185	7
GO:0009187	Biological Process	cyclic nucleotide metabolic process	0.000851116	0.0208098	0.0163235	3
GO:0003401	Biological Process	axis elongation	0.000924904	0.0221705	0.0173909	3
GO:2000516	Biological Process	positive regulation of CD4-positive, alpha-beta T cell activation	0.000924904	0.0221705	0.0173909	3
GO:0007548	Biological Process	sex differentiation	0.000952914	0.0226201	0.0177436	7
GO:0030595	Biological Process	leukocyte chemotaxis	0.000966104	0.0227127	0.0178162	6
GO:0007292	Biological Process	female gamete generation	0.000985661	0.0229518	0.0180038	5
GO:0045622	Biological Process	regulation of T-helper cell differentiation	0.00108436	0.0248935	0.0195268	3
GO:0008406	Biological Process	gonad development	0.00108941	0.0248935	0.0195268	6
GO:0070374	Biological Process	positive regulation of ERK1 and ERK2 cascade	0.00111546	0.0252527	0.0198086	6
GO:0008015	Biological Process	blood circulation	0.00114295	0.0255312	0.0200271	9
GO:0060326	Biological Process	cell chemotaxis	0.00115877	0.0255312	0.0200271	7
GO:0034103	Biological Process	regulation of tissue remodeling	0.00115909	0.0255312	0.0200271	4
GO:0007616	Biological Process	long-term memory	0.00117019	0.0255458	0.0200385	3
GO:0030856	Biological Process	regulation of epithelial cell differentiation	0.00118554	0.0256518	0.0201217	5
GO:0045137	Biological Process	development of primary sexual characteristics	0.00119648	0.0256613	0.0201291	6
GO:0051384	Biological Process	response to glucocorticoid	0.00121001	0.0257258	0.0201797	4
GO:1903011	Biological Process	negative regulation of bone development	0.00123118	0.0259503	0.0203558	2
GO:0001656	Biological Process	metanephros development	0.00131651	0.0275118	0.0215806	4
GO:0003013	Biological Process	circulatory system process	0.00133529	0.0276677	0.021703	9
GO:0033628	Biological Process	regulation of cell adhesion mediated by integrin	0.00135444	0.0278286	0.0218292	3
GO:0031960	Biological Process	response to corticosteroid	0.00142941	0.0290982	0.0228251	4
GO:0050670	Biological Process	regulation of lymphocyte proliferation	0.00146679	0.0290982	0.0228251	6
GO:0045602	Biological Process	negative regulation of endothelial cell differentiation	0.00149954	0.0290982	0.0228251	2
GO:0048262	Biological Process	determination of dorsal/ventral asymmetry	0.00149954	0.0290982	0.0228251	2
GO:0048263	Biological Process	determination of dorsal identity	0.00149954	0.0290982	0.0228251	2
GO:0071864	Biological Process	positive regulation of cell proliferation in bone marrow	0.00149954	0.0290982	0.0228251	2
GO:1904862	Biological Process	inhibitory synapse assembly	0.00149954	0.0290982	0.0228251	2
GO:0032944	Biological Process	regulation of mononuclear cell proliferation	0.00153272	0.0295079	0.0231465	6
GO:0010518	Biological Process	positive regulation of phospholipase activity	0.00155595	0.0297211	0.0233137	3
GO:0002696	Biological Process	positive regulation of leukocyte activation	0.00158736	0.029984	0.0235199	7
GO:1903706	Biological Process	regulation of hemopoiesis	0.00159424	0.029984	0.0235199	8
GO:0070555	Biological Process	response to interleukin-1	0.00161115	0.0300708	0.023588	4
GO:2000116	Biological Process	regulation of cysteine-type endopeptidase activity	0.00163583	0.0302999	0.0237677	6
GO:0045785	Biological Process	positive regulation of cell adhesion	0.00177253	0.0317707	0.0249214	8
GO:0032965	Biological Process	regulation of collagen biosynthetic process	0.00177531	0.0317707	0.0249214	3
GO:1903522	Biological Process	regulation of blood circulation	0.00178141	0.0317707	0.0249214	6
GO:0045625	Biological Process	regulation of T-helper 1 cell differentiation	0.00179319	0.0317707	0.0249214	2
GO:0071838	Biological Process	cell proliferation in bone marrow	0.00179319	0.0317707	0.0249214	2
GO:0071863	Biological Process	regulation of cell proliferation in bone marrow	0.00179319	0.0317707	0.0249214	2
GO:0007159	Biological Process	leukocyte cell-cell adhesion	0.00182759	0.0321471	0.0252167	7
GO:0045444	Biological Process	fat cell differentiation	0.00185779	0.0324449	0.0254503	6
GO:0032755	Biological Process	positive regulation of interleukin-6 production	0.00194881	0.0337933	0.0265079	4
GO:0048660	Biological Process	regulation of smooth muscle cell proliferation	0.0019661	0.0338529	0.0265547	5
GO:0045907	Biological Process	positive regulation of vasoconstriction	0.00201306	0.0340914	0.0267418	3
GO:0032652	Biological Process	regulation of interleukin-1 production	0.00202178	0.0340914	0.0267418	4
GO:0042102	Biological Process	positive regulation of T cell proliferation	0.00202178	0.0340914	0.0267418	4
GO:0042310	Biological Process	vasoconstriction	0.00209661	0.0345084	0.0270689	4
GO:0035810	Biological Process	positive regulation of urine volume	0.00211186	0.0345084	0.0270689	2
GO:0045628	Biological Process	regulation of T-helper 2 cell differentiation	0.00211186	0.0345084	0.0270689	2
GO:0060394	Biological Process	negative regulation of pathway-restricted SMAD protein phosphorylation	0.00211186	0.0345084	0.0270689	2
GO:0030857	Biological Process	negative regulation of epithelial cell differentiation	0.00213899	0.0345084	0.0270689	3
GO:0045646	Biological Process	regulation of erythrocyte differentiation	0.00213899	0.0345084	0.0270689	3
GO:0051249	Biological Process	regulation of lymphocyte activation	0.00214531	0.0345084	0.0270689	8
GO:1902107	Biological Process	positive regulation of leukocyte differentiation	0.00218101	0.0348535	0.0273396	5
GO:0071900	Biological Process	regulation of protein serine/threonine kinase activity	0.00220776	0.0350178	0.0274685	8
GO:0048659	Biological Process	smooth muscle cell proliferation	0.00223732	0.0350178	0.0274685	5
GO:1902106	Biological Process	negative regulation of leukocyte differentiation	0.00225198	0.0350178	0.0274685	4
GO:0042088	Biological Process	T-helper 1 type immune response	0.00226972	0.0350178	0.0274685	3
GO:0046638	Biological Process	positive regulation of alpha-beta T cell differentiation	0.00226972	0.0350178	0.0274685	3
GO:0070661	Biological Process	leukocyte proliferation	0.00227723	0.0350178	0.0274685	7
GO:0009953	Biological Process	dorsal/ventral pattern formation	0.00233257	0.0350855	0.0275216	4
GO:0035296	Biological Process	regulation of tube diameter	0.00235309	0.0350855	0.0275216	5
GO:0050880	Biological Process	regulation of blood vessel size	0.00235309	0.0350855	0.0275216	5
GO:0097746	Biological Process	regulation of blood vessel diameter	0.00235309	0.0350855	0.0275216	5
GO:0032102	Biological Process	negative regulation of response to external stimulus	0.00235338	0.0350855	0.0275216	7
GO:0007568	Biological Process	aging	0.00236951	0.0351118	0.0275422	6
GO:0043370	Biological Process	regulation of CD4-positive, alpha-beta T cell differentiation	0.0024053	0.0351118	0.0275422	3
GO:0071675	Biological Process	regulation of mononuclear cell migration	0.0024053	0.0351118	0.0275422	3
GO:0035150	Biological Process	regulation of tube size	0.00241259	0.0351118	0.0275422	5
GO:0035970	Biological Process	peptidyl-threonine dephosphorylation	0.00245528	0.0353127	0.0276998	2
GO:0046058	Biological Process	cAMP metabolic process	0.00245528	0.0353127	0.0276998	2
GO:0032355	Biological Process	response to estradiol	0.0025458	0.0361888	0.028387	3
GO:0032715	Biological Process	negative regulation of interleukin-6 production	0.0025458	0.0361888	0.028387	3
GO:0048661	Biological Process	positive regulation of smooth muscle cell proliferation	0.0025862	0.0363406	0.0285061	4
GO:0097756	Biological Process	negative regulation of blood vessel diameter	0.0025862	0.0363406	0.0285061	4
GO:0010712	Biological Process	regulation of collagen metabolic process	0.00269127	0.0373872	0.0293271	3
GO:0045124	Biological Process	regulation of bone resorption	0.00269127	0.0373872	0.0293271	3
GO:0032963	Biological Process	collagen metabolic process	0.00276544	0.0377616	0.0296207	4
GO:0045621	Biological Process	positive regulation of lymphocyte differentiation	0.00276544	0.0377616	0.0296207	4
GO:0048259	Biological Process	regulation of receptor-mediated endocytosis	0.00276544	0.0377616	0.0296207	4
GO:0042033	Biological Process	chemokine biosynthetic process	0.00282318	0.0377616	0.0296207	2
GO:0045073	Biological Process	regulation of chemokine biosynthetic process	0.00282318	0.0377616	0.0296207	2
GO:0030514	Biological Process	negative regulation of BMP signaling pathway	0.00284177	0.0377616	0.0296207	3
GO:0030850	Biological Process	prostate gland development	0.00284177	0.0377616	0.0296207	3
GO:0045777	Biological Process	positive regulation of blood pressure	0.00284177	0.0377616	0.0296207	3
GO:0042035	Biological Process	regulation of cytokine biosynthetic process	0.00285817	0.0377742	0.0296307	4
GO:1903034	Biological Process	regulation of response to wounding	0.00292866	0.0383694	0.0300975	5
GO:0051251	Biological Process	positive regulation of lymphocyte activation	0.00298095	0.0383694	0.0300975	6
GO:0010517	Biological Process	regulation of phospholipase activity	0.00299736	0.0383694	0.0300975	3
GO:0032731	Biological Process	positive regulation of interleukin-1 beta production	0.00299736	0.0383694	0.0300975	3
GO:0032964	Biological Process	collagen biosynthetic process	0.00299736	0.0383694	0.0300975	3
GO:0043392	Biological Process	negative regulation of DNA binding	0.00299736	0.0383694	0.0300975	3
GO:0045619	Biological Process	regulation of lymphocyte differentiation	0.00306925	0.039085	0.0306588	5
GO:0002286	Biological Process	T cell activation involved in immune response	0.00314911	0.0395977	0.031061	4
GO:0032612	Biological Process	interleukin-1 production	0.00314911	0.0395977	0.031061	4
GO:0060193	Biological Process	positive regulation of lipase activity	0.0031581	0.0395977	0.031061	3
GO:0001886	Biological Process	endothelial cell morphogenesis	0.00321529	0.0399055	0.0313025	2
GO:0002689	Biological Process	negative regulation of leukocyte chemotaxis	0.00321529	0.0399055	0.0313025	2
GO:0001819	Biological Process	positive regulation of cytokine production	0.00324204	0.0399359	0.0313264	8
GO:0008585	Biological Process	female gonad development	0.00325041	0.0399359	0.0313264	4
GO:0050678	Biological Process	regulation of epithelial cell proliferation	0.00332733	0.0406767	0.0319074	7
GO:0050870	Biological Process	positive regulation of T cell activation	0.00344197	0.0418687	0.0328425	5
GO:0007588	Biological Process	excretion	0.00349522	0.0420976	0.033022	3
GO:0048260	Biological Process	positive regulation of receptor-mediated endocytosis	0.00349522	0.0420976	0.033022	3
GO:0003073	Biological Process	regulation of systemic arterial blood pressure	0.00356761	0.0425503	0.0333771	4
GO:0046545	Biological Process	development of primary female sexual characteristics	0.00356761	0.0425503	0.0333771	4
GO:0000188	Biological Process	inactivation of MAPK activity	0.00363136	0.0428921	0.0336452	2
GO:0045064	Biological Process	T-helper 2 cell differentiation	0.00363136	0.0428921	0.0336452	2
GO:0042742	Biological Process	defense response to bacterium	0.00397115	0.0466801	0.0366165	6
GO:0048771	Biological Process	tissue remodeling	0.00401707	0.0469939	0.0368627	5
GO:0007595	Biological Process	lactation	0.00404078	0.0470463	0.0369038	3
GO:0002683	Biological Process	negative regulation of immune system process	0.0040842	0.0473264	0.0371235	8
GO:0042089	Biological Process	cytokine biosynthetic process	0.00414195	0.0477692	0.0374708	4
GO:0008217	Biological Process	regulation of blood pressure	0.00419328	0.0479206	0.0375896	5
GO:0042058	Biological Process	regulation of epidermal growth factor receptor signaling pathway	0.00423348	0.0479206	0.0375896	3
GO:0042698	Biological Process	ovulation cycle	0.00423348	0.0479206	0.0375896	3
GO:0048512	Biological Process	circadian behavior	0.00423348	0.0479206	0.0375896	3
GO:0060562	Biological Process	epithelial tube morphogenesis	0.00433182	0.0488078	0.0382856	7
GO:0050679	Biological Process	positive regulation of epithelial cell proliferation	0.00437496	0.0490678	0.0384895	5
GO:0045600	Biological Process	positive regulation of fat cell differentiation	0.00443166	0.0494768	0.0388103	3
GO:0048871	Biological Process	multicellular organismal homeostasis	0.00445393	0.0494993	0.038828	8
GO:0050755	Biological Process	chemokine metabolic process	0.00453429	0.0499384	0.0391725	2
GO:0050774	Biological Process	negative regulation of dendrite morphogenesis	0.00453429	0.0499384	0.0391725	2
GO:0008083	Molecular Function	growth factor activity	1.68315e-07	2.50599e-05	2.19668e-05	9
GO:0070851	Molecular Function	growth factor receptor binding	1.78363e-07	2.50599e-05	2.19668e-05	9
GO:0048018	Molecular Function	receptor ligand activity	8.68681e-07	8.13664e-05	7.13232e-05	14
GO:0005154	Molecular Function	epidermal growth factor receptor binding	5.15746e-05	0.00362311	0.00317591	4
GO:0019838	Molecular Function	growth factor binding	0.00019263	0.0108258	0.00948954	6
GO:0005125	Molecular Function	cytokine activity	0.000250847	0.011748	0.0102979	7
GO:0005520	Molecular Function	insulin-like growth factor binding	0.000534946	0.0214743	0.0188237	3
GO:0005126	Molecular Function	cytokine receptor binding	0.000619058	0.0217444	0.0190605	8
GO:0005178	Molecular Function	integrin binding	0.00084182	0.0262835	0.0230393	5
GO:0003680	Molecular Function	AT DNA binding	0.00141047	0.0396343	0.0347422	2
GO:0036122	Molecular Function	BMP binding	0.0020533	0.0522572	0.045807	2
GO:0003906	Molecular Function	DNA-(apurinic or apyrimidinic site) endonuclease activity	0.00241759	0.0522572	0.045807	2
GO:0017017	Molecular Function	MAP kinase tyrosine/serine/threonine phosphatase activity	0.00241759	0.0522572	0.045807	2
GO:0033549	Molecular Function	MAP kinase phosphatase activity	0.00323027	0.057379	0.0502966	2
GO:0046935	Molecular Function	1-phosphatidylinositol-3-kinase regulator activity	0.00323027	0.057379	0.0502966	2
GO:0008028	Molecular Function	monocarboxylic acid transmembrane transporter activity	0.00326713	0.057379	0.0502966	3
GO:0019207	Molecular Function	kinase regulator activity	0.00536687	0.0806109	0.070661	5
GO:0005200	Molecular Function	structural constituent of cytoskeleton	0.0056102	0.0806109	0.070661	3
GO:0035014	Molecular Function	phosphatidylinositol 3-kinase regulator activity	0.00573743	0.0806109	0.070661	2
GO:0070696	Molecular Function	transmembrane receptor protein serine/threonine kinase binding	0.00573743	0.0806109	0.070661	2
GO:0042975	Molecular Function	peroxisome proliferator activated receptor binding	0.00631783	0.0842447	0.0738462	2
GO:0005179	Molecular Function	hormone activity	0.00659567	0.0842447	0.0738462	4
GO:0005112	Molecular Function	Notch binding	0.00889237	0.108642	0.0952318	2
GO:0003785	Molecular Function	actin monomer binding	0.0103272	0.116077	0.10175	2
GO:0005148	Molecular Function	prolactin receptor binding	0.0103272	0.116077	0.10175	2
GO:0033612	Molecular Function	receptor serine/threonine kinase binding	0.0110804	0.119754	0.104972	2
GO:0008022	Molecular Function	protein C-terminus binding	0.0118537	0.123366	0.108139	5
GO:0008201	Molecular Function	heparin binding	0.0123182	0.123622	0.108363	4
GO:0050839	Molecular Function	cell adhesion molecule binding	0.0132983	0.126263	0.110678	5
GO:0001968	Molecular Function	fibronectin binding	0.0134801	0.126263	0.110678	2
GO:1901681	Molecular Function	sulfur compound binding	0.0150899	0.136783	0.119899	5
GO:0001965	Molecular Function	G-protein alpha-subunit binding	0.0169955	0.149241	0.13082	2
GO:0043394	Molecular Function	proteoglycan binding	0.0188835	0.160796	0.140949	2
GO:0042169	Molecular Function	SH2 domain binding	0.0208556	0.172365	0.15109	2
GO:0008138	Molecular Function	protein tyrosine/serine/threonine phosphatase activity	0.0218725	0.175605	0.153929	2
GO:0051015	Molecular Function	actin filament binding	0.0277836	0.216866	0.190098	4
GO:0016538	Molecular Function	cyclin-dependent protein serine/threonine kinase regulator activity	0.0295421	0.22436	0.196667	2
GO:0005539	Molecular Function	glycosaminoglycan binding	0.0324048	0.239625	0.210048	4
GO:0017046	Molecular Function	peptide hormone binding	0.0355787	0.250292	0.219398	2
GO:0003779	Molecular Function	actin binding	0.0365274	0.250292	0.219398	6
GO:0004713	Molecular Function	protein tyrosine kinase activity	0.0377142	0.250292	0.219398	3
GO:0005160	Molecular Function	transforming growth factor beta receptor binding	0.0381157	0.250292	0.219398	2
GO:0047485	Molecular Function	protein N-terminus binding	0.0384493	0.250292	0.219398	3
GO:0019955	Molecular Function	cytokine binding	0.0391916	0.250292	0.219398	3
GO:0001228	Molecular Function	DNA-binding transcription activator activity, RNA polymerase II-specific	0.041634	0.259981	0.227892	6
GO:0004714	Molecular Function	transmembrane receptor protein tyrosine kinase activity	0.0447478	0.267534	0.234512	2
GO:0050840	Molecular Function	extracellular matrix binding	0.0447478	0.267534	0.234512	2

## Sheet: Table S10
Table S10 KEGG enrichment analysis reveals the upregulated pathways in mouse astrocytes treated with A. cantonensis L5 EVs
ID	Description	pvalue	p.adjust	qvalue	Count
mmu00100	Steroid biosynthesis	2.37017e-10	5.641e-08	5.56366e-08	8
mmu00900	Terpenoid backbone biosynthesis	3.06554e-08	3.64799e-06	3.59798e-06	7
mmu03320	PPAR signaling pathway	0.000376536	0.0298718	0.0294623	7
mmu00650	Butanoate metabolism	0.000767878	0.0456887	0.0450623	4
mmu00280	Valine, leucine and isoleucine degradation	0.00162503	0.0773514	0.0762909	5
mmu05160	Hepatitis C	0.0123622	0.415184	0.409491	7
mmu01212	Fatty acid metabolism	0.014109	0.415184	0.409491	4
mmu04623	Cytosolic DNA-sensing pathway	0.0148935	0.415184	0.409491	4
mmu05164	Influenza A	0.0157002	0.415184	0.409491	7
mmu02010	ABC transporters	0.0394178	0.731025	0.721002	3
mmu04146	Peroxisome	0.0408336	0.731025	0.721002	4
mmu00071	Fatty acid degradation	0.0434993	0.731025	0.721002	3
mmu04512	ECM-receptor interaction	0.0438341	0.731025	0.721002	4
mmu05417	Lipid and atherosclerosis	0.0449837	0.731025	0.721002	7
mmu05410	Hypertrophic cardiomyopathy	0.0485619	0.731025	0.721002	4

[truncated: 2 more sheets: Table S11, Table S12]
